# Supplementary material for: Genomic Comparison of Non-Typhoidal Salmonella enterica Serovars Typhimurium, Enteritidis, Heidelberg, Hadar and Kentucky Isolates from Broiler Chickens
Source: PLoS One. 2015 Jun 17;10(6):e0128773. doi: 10.1371/journal.pone.0128773 (PMC4470630; doi:10.1371/journal.pone.0128773)
Supplement: S1 File — (ZIP) [file pone.0128773.s005.zip]

Archive with 1 entries (1 files):
- S1_File.gz
