# Supplementary material for: Genomic Comparison of Non-Typhoidal Salmonella enterica Serovars Typhimurium, Enteritidis, Heidelberg, Hadar and Kentucky Isolates from Broiler Chickens
Source: PLoS One. 2015 Jun 17;10(6):e0128773. doi: 10.1371/journal.pone.0128773 (PMC4470630; doi:10.1371/journal.pone.0128773)
Supplement: S2 File — Newly sequenced isolates are indicated with asterisks. (ZIP) [file pone.0128773.s006.zip › AdditionalFile2-FullTree.tre]

(*** S. enterica Typhimurium *** ABBSB1116-2:0.00000120967828475011,(((((((S. enterica Typhimurium U288 :0.00067403357629195100,((S. enterica Typhimurium ST1660/06:0.00000120967828475011,S. enterica Typhimurium T000240 :0.00006100310781843362)71:0.00006100722768237312,S. enterica Typhimurium LT2:0.00012218818619957750)32:0.00000120967828475011)59:0.00006100372429243797,S. enterica Typhimurium 14028S:0.00006103114100702481)4:0.00000120967828475011,(((S. enterica Typhimurium STm5:0.00006155426770853155,(((S. enterica Newport CVM 35202:0.00012215936610120468,(S. enterica Newport CVM 21539:0.00000120967828475011,S. enterica Newport CVM 21559:0.00000120967828475011)95:0.00000120967828475011)100:0.00055093095296049918,((((S. enterica Enteritidis SE30663 SEE30663:0.00006169590091884431,((((S. enterica Enteritidis 58:0.00012197247889534023,(S. enterica Enteritidis 50:0.00000120967828475011,((((S. enterica Enteritidis 596866:0.00006097919661855096,(S. enterica Enteritidis 78:0.00005977068070878988,(S. enterica Enteritidis 22558:0.00012197927637273174,(S. enterica Enteritidis 22704 SEE22704:0.00008791007188404265,S. enterica Enteritidis 76:0.00000120967828475011)55:0.00016400124304309587)45:0.00002194998979889064)52:0.00000120967828475011)11:0.00000120967828475011,((S. enterica Enteritidis CVM 69:0.00006097932067063143,(S. enterica Enteritidis 13183:0.00006060144928686998,(*** S. enterica enteritidis *** ABB07-SB3071:0.00000120967828475011,*** S. enterica enteritidis *** ABBSB1004-1:0.00000120967828475011)60:0.00000120967828475011)31:0.00000120967828475011)2:0.00000120967828475011,S. enterica Enteritidis 648899 3:0.00000120967828475011)1:0.00000120967828475011)0:0.00000120967828475011,S. enterica Enteritidis 648901 39:0.00000120967828475011)0:0.00000120967828475011,((S. enterica Enteritidis 08-0047:0.00000120967828475011,S. enterica Enteritidis 08-0128:0.00000120967828475011)67:0.00000120967828475011,(S. enterica Enteritidis 648901 16:0.00000120967828475011,S. enterica Enteritidis 13-1 SEE13:0.00000120967828475011)9:0.00000120967828475011)2:0.00000120967828475011)12:0.00000120967828475011)56:0.00006099282559067955)4:0.00000120967828475011,S. enterica Enteritidis 20037 SE20037:0.00000120967828475011)1:0.00000120967828475011,((S. enterica Enteritidis CHS44 SEECHS44:0.00006097618501439036,S. enterica Enteritidis 6.0562:0.00000120967828475011)3:0.00000120967828475011,(S. enterica Enteritidis P125109:0.00000120967828475011,S. enterica Enteritidis 17927:0.00000120967828475011)4:0.00000120967828475011)0:0.00000120967828475011)0:0.00000120967828475011,(S. enterica Enteritidis 436 SEE436:0.00006228050927065332,S. enterica Enteritidis SE8a SEE8A:0.00006097397667988658)7:0.00000120967828475011)7:0.00000120967828475011)84:0.00019536397498791730,((S. enterica Pullorum ATCC 9120 SEEP9120:0.00012594890960073267,S. enterica Pullorum S06004 :0.00008765803615615300)63:0.00061508287247396241,(S. enterica Gallinarum 287/91:0.00006110680700191711,(S. enterica Gallinarum 9:0.00000120967828475011,S. enterica Gallinarum 9184 SEEG9184:0.00000120967828475011)99:0.00000120967828475011)99:0.00030544783448133433)57:0.00024233671695322653)57:0.00083309978564959520,(S. enterica Dublin SL1438 SEEDSL:0.00036664353657465373,(S. enterica Dublin CT 02021853:0.00000120967828475011,((S. enterica Dublin 3246:0.00012623015951906356,S. enterica Dublin UC16:0.00000120967828475011)73:0.00000120967828475011,S. enterica Dublin HWS51 SEEDHWS:0.00000120967828475011)69:0.00000120967828475011)78:0.00006110445042782507)100:0.00062504193093110760)35:0.00036995929809460125,((((S. enterica Choleraesuis A50:0.00042805866239255936,S. enterica Paratyphi C strain RKS4594:0.00042904721667698858)91:0.00043340894687746026,(S. enterica Choleraesuis SC-B67:0.00101541468584712721,((S. enterica Gallinarum/pullorum CDC1983-67 :0.00000120967828475011,S. enterica Gallinarum/pullorum RKS5078:0.00018404608159407532)99:0.00198094680466736782,(S. enterica Adelaide A4-669:0.00080725422744045013,S. enterica Urbana R8-2977:0.00149612350033061941)43:0.00025303038621490013)14:0.00005879327250035344)100:0.00615364741779674679)24:0.00010908174378809501,((S. enterica Enteritidis SARB17:0.00091774883644213227,(S. enterica Alachua R6-377:0.00204552693600094666,((S. enterica subsp. enterica Serovar Cubana CFSAN002050 :0.00067407508496477090,S. enterica Agona SH08SF124:0.00061174095340719851)18:0.00012144736329923419,((((S. enterica Tennessee CDC07-0191:0.00066843581980239458,((S. enterica Paratyphi A AKU 12601:0.00006116519875901470,S. enterica Paratyphi A ATCC 9150:0.00000120967828475011)100:0.00067399546063208861,(((((((S. enterica Typhi E01-6750:0.00007397955561751810,S. enterica Typhi E00-7866:0.00018794910199685752)18:0.00000120967828475011,S. enterica Typhi BL196:0.00000120967828475011)6:0.00000120967828475011,S. enterica Typhi CT18 :0.00000120967828475011)3:0.00000120967828475011,(S. enterica Typhi E02-1180:0.00006323976286166118,S. enterica Typhi M223:0.00025413733066222669)7:0.00000120967828475011)27:0.00000120967828475011,((S. enterica Typhi E98-0664:0.00019135315768262538,S. enterica Typhi E98-2068:0.00026572074941094763)49:0.00000120967828475011,S. enterica Typhi J185:0.00006498708761486596)55:0.00000120967828475011)31:0.00000120967828475011,(S. enterica Typhi UJ308A:0.00000120967828475011,S. enterica Typhi Ty2:0.00000120967828475011)69:0.00000120967828475011)36:0.00000120967828475011,((S. enterica Typhi 404ty:0.00088823863182333949,(S. enterica Typhi P-stx-12 :0.00000120967828475011,S. enterica Typhi E98-3139:0.00005897163299184407)21:0.00000120967828475011)23:0.00000120967828475011,S. enterica Typhi Ty21a :0.00000120967828475011)37:0.00000120967828475011)100:0.00085749097196534060)95:0.00042647576668962682)19:0.00007952203087197588,(S. enterica Senftenberg A4-543:0.00069159616796003688,S. enterica Senftenberg SS209:0.00055961707117958479)24:0.00006876872674396441)9:0.00007933257846403513,((S. enterica Kentucky CVM29188:0.00000120967828475011,(((*** S. enterica kentucky *** ABB07-SB3057-2:0.00000120967828475011,*** S. enterica kentucky *** ABB1087-1:0.00000120967828475011)74:0.00006159311534578818,*** S. enterica kentucky *** SALC-205-3:0.00000120967828475011)38:0.00000120967828475011,*** S. enterica kentucky *** ABBSB1008-2:0.00006159311653186248)97:0.00000120967828475011)100:0.00077665122372747432,(S. enterica Infantis SARB27:0.00070220461827322569,(S. enterica Hvittingfoss A4-620:0.00097474477470259509,S. enterica Weltevreden 2007-60-3289-1:0.00049253758192620181)15:0.00022452251012531138)2:0.00006325435639296374)2:0.00010700459851566332)3:0.00025004363030143743,((((S. enterica Javiana CFSAN001992 :0.00038348469131235541,(S. enterica Gaminara A4-567:0.00058324592324090173,((S. enterica Pomona ATCC 10729 SEEPO729:0.00060859116463890907,S. enterica Rubislaw A4-653:0.00032740388300359915)24:0.00012125277976962849,S. enterica Give S5-487:0.00129706938900136029)33:0.00017667823368852276)15:0.00006119088598729910)17:0.00018454090293262777,S. enterica Schwarzengrund CVM19633:0.00047792933870558076)26:0.00006464878181476813,S. enterica Johannesburg S5-703:0.00103223910449794969)34:0.00007250735480896352,(S. enterica Montevideo 4441 H41H:0.00012732394831483721,((S. enterica Montevideo SARB31031:0.00000120967828475011,(S. enterica Montevideo 42N42N:0.00000120967828475011,S. enterica Montevideo ATCC BAA710710:0.00012205173386921640)69:0.00006097885330011139)100:0.00072081225940958445,(((((S. enterica Montevideo 5561526152:0.00000120967828475011,S. enterica Montevideo MB102109:0.00000120967828475011)34:0.00000120967828475011,S. enterica Montevideo 19N19N:0.00000120967828475011)93:0.00000120967828475011,S. enterica Montevideo 20090833123312:0.00000120967828475011)77:0.00000120967828475011,S. enterica Montevideo 609458:0.00000120967828475011)92:0.00013358096767200462,(S. enterica Montevideo 29N29N:0.00000120967828475011,S. enterica Montevideo LQC 10010:0.00000120967828475011)79:0.00011058521956779202)32:0.00006211860277045245)80:0.00012948645364994083)95:0.00054897883710602088)57:0.00021268059344106588)3:0.00019147737861662398)1:0.00005721326651095539)0:0.00009587863701791509)0:0.00013594621046440398,S. enterica Bareilly 06-0784:0.00117633025157303384)0:0.00012445861113975066)1:0.00018650765200911996,(((S. enterica Uganda R8-3404:0.00053881122576290700,S. enterica Virchow SL491:0.00046636127285243199)27:0.00018305516964526209,(((*** S. enterica enteritidis *** ABBSB1050-2:0.00000120967828475011,S. enterica Thompson RM6836 :0.00000120967828475011)100:0.00073462119350761106,S. enterica Wandsworth A4-580:0.00038858175602726487)10:0.00006193144708081275,((S. enterica Bareilly CFSAN000189 :0.00020380526422361875,(((*** S. enterica hadar *** ABBSB1020-2:0.00000120967828475011,*** S. enterica hadar *** ABBSB1121-1:0.00000120967828475011)35:0.00000120967828475011,*** S. enterica hadar *** ABB1048-1:0.00000120967828475011)96:0.00000120967828475011,(S. enterica Hadar 2011K-0112:0.00005988668013557850,S. enterica Hadar RI 05P066:0.00000120967828475011)63:0.00000120967828475011)97:0.00034643825265722329)15:0.00006082813357710166,(S. enterica Saintpaul SARA23:0.00056047207786511606,(((S. enterica Newport CVM 19443:0.00006100354132159565,S. enterica Newport CVM 19470:0.00000120967828475011)27:0.00000120967828475011,(S. enterica Newport CVM 4176:0.00000120967828475011,(S. enterica Newport CVM 22462:0.00062671645243865624,(((S. enterica Newport CVM N1543:0.00000120967828475011,((S. enterica Newport CVM 37978:0.00006098684635593689,S. enterica Newport CVM N18486:0.00000120967828475011)8:0.00000120967828475011,S. enterica Newport CVM 21538:0.00000120967828475011)4:0.00000120967828475011)6:0.00000120967828475011,(S. enterica Newport USMARC-S3124.1 :0.00006146795054906005,S. enterica Newport CVM 19593:0.00000120967828475011)65:0.00000120967828475011)27:0.00000120967828475011,(S. enterica Newport CVM 19449:0.00000120967828475011,(S. enterica Newport CVM 19447:0.00000120967828475011,S. enterica Newport Henan 3:0.00006102684292760056)61:0.00006102029139633062)75:0.00012201647790936880)38:0.00005978633366091671)35:0.00000120967828475011)39:0.00006100238030034263)89:0.00029575797306060606,(S. enterica Newport JS09102:0.00042953676609597458,S. enterica Baildon R6-199:0.00100364249394060533)31:0.00006950502602449562)19:0.00018328386137781138)17:0.00013251673809900786)9:0.00028471429511614917)2:0.00015897135265219528)1:0.00009712425182537010,((S. enterica Heidelberg CFSAN00326 CFSAN00326:0.00000120967828475011,(((S. enterica Heidelberg CFSAN002069 :0.00000120967828475011,(((*** S. enterica heidelberg *** SALB-46:0.00000120967828475011,*** S. enterica heidelberg *** SALB-159-4:0.00000120967828475011)24:0.00000120967828475011,(*** S. enterica heidelberg *** ABB07-SB3031:0.00000120967828475011,*** S. enterica heidelberg *** SALB-47-2:0.00000120967828475011)30:0.00000120967828475011)100:0.00024647326187601126,S. enterica Heidelberg 41563 SEEH1563:0.00000120967828475011)51:0.00000120967828475011)8:0.00000120967828475011,S. enterica Heidelberg B182:0.00000120967828475011)17:0.00000120967828475011,S. enterica Heidelberg CFSAN00325 CFSAN00325:0.00006107338851101358)59:0.00000120967828475011)99:0.00048996376413544638,S. enterica Hartford 06-0676:0.00048928627131348548)32:0.00017133050386037093)0:0.00018347633767927451)0:0.00007456459561751530)1:0.00006186768758746632)7:0.00009536439690498923,((S. enterica Mississippi 2010K-1406:0.00013017949236031394,S. enterica Mississippi A4-633:0.00006781881594934057)100:0.00129801041404673185,((((E. blattae NBRC 105725 DNA:0.05156665514154018526,E. hermannii NBRC 105704 DNA:0.03743314628332186644)100:0.01676497609395223229,((((E. coli 4 1 47FAA:0.00044522951279685370,(E. coli TA143:0.00036412863530397964,(((E. coli STEC C165-02:0.00006072377802020631,(E. coli KTE140:0.00000120967828475011,E. coli KTE95 acwoX:0.00000120967828475011)96:0.00024310867232041843)11:0.00000120967828475011,((E. coli MS 198-1:0.00000120967828475011,((E. coli KTE105 acwoU:0.00000120967828475011,(E. coli FVEC1412:0.00006099946527389913,E. coli FVEC1302:0.00000120967828475011)7:0.00000120967828475011)2:0.00000120967828475011,E. coli 576-1:0.00000120967828475011)8:0.00000120967828475011)57:0.00006072655038381933,E. coli KTE125:0.00012147213999799660)10:0.00000120967828475011)3:0.00000120967828475011,E. coli KTE54:0.00006072489515862332)64:0.00000120967828475011)57:0.00018218738046285238)89:0.00035891293119584805,(((E. coli B354:0.00047886836626618770,((((E. coli TW10509:0.00000120967828475011,Escherichia sp. TW10509:0.00000120967828475011)100:0.00073108906806248933,(E. coli M863:0.00006066769246652387,(E. coli 1.2741:0.00000120967828475011,E. coli STEC 7v:0.00000120967828475011)66:0.00000120967828475011)100:0.00060796220602144012)73:0.00091675770488183501,(E. coli KTE146:0.00084970298048310468,((E. coli 97.0259:0.00000120967828475011,E. coli PCN033:0.00000120967828475011)100:0.00042932008060791782,(E. coli EC302/04:0.00000120967828475011,E. coli KTE147:0.00006073507972798779)100:0.00060675504159574882)9:0.00012078802820360491)5:0.00006336021710900413)1:0.00012170217307132640,((E. coli H299:0.00101194196870577568,(E. coli B093:0.00035560194806368305,(E. coli KTE143:0.00018223444409252057,E. coli MS 21-1:0.00018570614749693185)100:0.00037451633662306230)69:0.00025812439572154129)15:0.00019156798745950641,(E. coli KTE144:0.00067657037777124694,(E. coli TA124:0.00058525234915460407,((E. coli KTE21:0.00018212628655599390,(E. coli KD2:0.00000120967828475011,E. coli MS 69-1:0.00012353236221736494)100:0.00073032536498923142)49:0.00017218429774423202,(E. coli KTE78:0.00036489693788716818,(E. coli KTE115:0.00000120967828475011,E. coli KTE236:0.00006070423078027225)99:0.00024310998349752223)56:0.00013176498944077861)56:0.00013426486860332684)30:0.00013205804922353508)24:0.00006795837673944846)3:0.00016800824526841900)0:0.00019056899193073233)0:0.00006053565366701312,(E. coli KTE66:0.00053996236631515167,((((E. coli E101:0.00021799230246932945,E. coli O145 H28 4865/96 EC1677:0.00069541651805781867)46:0.00012178737956537375,(E. coli B185:0.00042904340086916603,(E. coli M718:0.00029591748108142934,(((((E. coli DEC5A:0.00000120967828475011,(E. coli DEC5C:0.00006081692526096362,E. coli DEC5D:0.00000120967828475011)68:0.00006081692569303231)22:0.00000120967828475011,E. coli DEC5E:0.00012163925056493157)27:0.00000120967828475011,((E. coli DEC5B:0.00000120967828475011,E. coli O55 H7 3256-97 strain 3256-97 TW 07815 ECO7815:0.00000120967828475011)82:0.00012158073883795338,(E. coli 5905:0.00000120967828475011,E. coli O55 H7 USDA 5905 ECO5905:0.00000120967828475011)63:0.00006077818777336202)14:0.00000120967828475011)70:0.00006089131539176342,((E. coli O157 H7 LSU-61 ECOSU61:0.00012164556312513722,(((E. coli O157 H- 493-89 EC1367:0.00000120967828475011,E. coli O157 H- 493-89 ECO9389:0.00000120967828475011)69:0.00000120967828475011,E. coli DEC3F:0.00000120967828475011)63:0.00006075640430268158,(E. coli O157 H- H 2687 ECO2687:0.00000120967828475011,E. coli 5412:0.00000120967828475011)45:0.00000120967828475011)73:0.00006076103635209239)16:0.00000120967828475011,(((E. coli 7.1982:0.00000120967828475011,E. coli TW14301:0.00000120967828475011)76:0.00000120967828475011,((((((E. coli O157 H7 TW14588:0.00000120967828475011,E. coli NCCP15658 NCCP15658:0.00000120967828475011)10:0.00000120967828475011,((E. coli FRIK1999:0.00006074628154313153,(E. coli FDA517:0.00000120967828475011,E. coli FRIK1985:0.00000120967828475011)55:0.00006074441628311423)6:0.00000120967828475011,((((((E. coli 90.0091:0.00006078278095668746,(E. coli 99.1793:0.00000120967828475011,(((E. coli 88.1042:0.00000120967828475011,(E. coli 96.0427:0.00000120967828475011,E. coli FDA505:0.00000120967828475011)51:0.00000120967828475011)48:0.00000120967828475011,E. coli DEC4F:0.00000120967828475011)45:0.00000120967828475011,(E. coli 89.0511:0.00000120967828475011,E. coli 90.2281:0.00000120967828475011)46:0.00000120967828475011)45:0.00005957109928077244)2:0.00000120967828475011)0:0.00000120967828475011,(E. coli 5.2239:0.00000120967828475011,E. coli MA6:0.00000120967828475011)85:0.00000120967828475011)0:0.00000120967828475011,E. coli FRIK1997:0.00000120967828475011)0:0.00000120967828475011,(E. coli 3.4880:0.00000120967828475011,E. coli PA32:0.00000120967828475011)5:0.00000120967828475011)0:0.00000120967828475011,((E. coli 95.1288:0.00000120967828475011,(((E. coli TW11039 TW11039:0.00006083068493600512,(E. coli NE098:0.00000120967828475011,(E. coli PA11:0.00000120967828475011,(E. coli 96.0428:0.00000120967828475011,E. coli PA31:0.00000120967828475011)76:0.00000120967828475011)5:0.00000120967828475011)4:0.00000120967828475011)2:0.00000120967828475011,E. coli 0.1304:0.00000120967828475011)9:0.00000120967828475011,E. coli DEC4E:0.00000120967828475011)0:0.00000120967828475011)0:0.00000120967828475011,((E. coli 93.0056:0.00000120967828475011,((E. coli 09BKT078844:0.00000120967828475011,(E. coli 94.0618:0.00000120967828475011,E. coli 96.0939:0.00000120967828475011)25:0.00000120967828475011)68:0.00000120967828475011,(E. coli FDA504:0.00000120967828475011,E. coli 93-001:0.00000120967828475011)7:0.00000120967828475011)1:0.00000120967828475011)5:0.00000120967828475011,(E. coli 3.4870:0.00000120967828475011,(E. coli 99.1762:0.00006122184278224268,(E. coli 6.0172:0.00000120967828475011,E. coli PA10:0.00000120967828475011)84:0.00000120967828475011)14:0.00005966935872410555)1:0.00000120967828475011)0:0.00000120967828475011)0:0.00000120967828475011)0:0.00000120967828475011,(((E. coli 99.1805:0.00000120967828475011,(E. coli 96.0109:0.00000120967828475011,E. coli PA14:0.00000120967828475011)75:0.00000120967828475011)30:0.00000120967828475011,(E. coli O157 H7 EC1212 ECD:0.00000120967828475011,((E. coli TW09109 TW09109:0.00000120967828475011,(E. coli DEC3B:0.00000120967828475011,E. coli PA5:0.00000120967828475011)51:0.00000120967828475011)29:0.00000120967828475011,E. coli 95.0083:0.00000120967828475011)7:0.00000120967828475011)6:0.00000120967828475011)4:0.00000120967828475011,E. coli ATCC 700728:0.00000120967828475011)0:0.00000120967828475011)0:0.00000120967828475011)0:0.00000120967828475011)0:0.00000120967828475011,(((E. coli CB7326:0.00006285606999320186,E. coli DEC4A:0.00006283913697041263)69:0.00000120967828475011,((E. coli PA22 PA22:0.00006080109428132443,E. coli TW10246 TW10246:0.00006082743500368890)15:0.00000120967828475011,E. coli 8.0416 80416 CA:0.00000120967828475011)46:0.00000120967828475011)52:0.00006075883203513207,(E. coli O157 H7 EC869:0.00000120967828475011,(E. coli O157 H7 str.FRIK2000:0.00000120967828475011,(E. coli FRIK920 FRIK920:0.00000120967828475011,((E. coli 88.1467:0.00000120967828475011,(E. coli TW09195:0.00000120967828475011,E. coli 95.0183:0.00006103472437609697)81:0.00000120967828475011)29:0.00000120967828475011,((((E. coli 90.0039:0.00000120967828475011,E. coli FRIK1996:0.00000120967828475011)27:0.00000120967828475011,E. coli PA41:0.00000120967828475011)39:0.00000120967828475011,E. coli FRIK2001:0.00000120967828475011)7:0.00000120967828475011,(E. coli PA40 PA40:0.00000120967828475011,E. coli NE1487:0.00000120967828475011)6:0.00000120967828475011)35:0.00000120967828475011)35:0.00000120967828475011)15:0.00000120967828475011)44:0.00000120967828475011)54:0.00006074442949444959)2:0.00000120967828475011)0:0.00000120967828475011,((((((E. coli 95.0943:0.00000120967828475011,E. coli PA33:0.00000120967828475011)73:0.00000120967828475011,E. coli DEC4C:0.00000120967828475011)6:0.00000120967828475011,E. coli 97.0010:0.00006290415871172354)1:0.00000120967828475011,E. coli 97.0003:0.00000120967828475011)1:0.00000120967828475011,((E. coli FRIK523:0.00006284170434080915,E. coli 8.0586:0.00006283641657465622)24:0.00000120967828475011,E. coli 99.1753:0.00000120967828475011)20:0.00000120967828475011)0:0.00000120967828475011,(E. coli FRIK1990:0.00000120967828475011,E. coli NE037:0.00006284483315982439)78:0.00000120967828475011)0:0.00000120967828475011)0:0.00000120967828475011,(((((E. coli O157 H7 str.:0.00005955837461420200,E. coli O157 H7 EC4024:0.00006868815511144126)60:0.00000120967828475011,(E. coli O157 H7 EC4009:0.00000120967828475011,((E. coli DEC4B:0.00006078448608757345,E. coli PA47:0.00006078448606608418)14:0.00000120967828475011,(((((E. coli:0.00000120967828475011,(E. coli 88.0221:0.00006134938912010570,E. coli PA3:0.00000120967828475011)45:0.00000120967828475011)43:0.00000120967828475011,((E. coli EC1848:0.00000120967828475011,E. coli EC1845:0.00000120967828475011)11:0.00000120967828475011,E. coli 99.0839:0.00000120967828475011)45:0.00000120967828475011)25:0.00000120967828475011,(E. coli EC1849:0.00000120967828475011,E. coli EC1862:0.00000120967828475011)35:0.00000120967828475011)22:0.00000120967828475011,(E. coli EC1847:0.00000120967828475011,(E. coli 99.0848:0.00000120967828475011,E. coli EC1846:0.00000120967828475011)53:0.00000120967828475011)42:0.00000120967828475011)12:0.00000120967828475011,E. coli 10.0833:0.00000120967828475011)10:0.00000120967828475011)20:0.00000120967828475011)11:0.00000120967828475011)36:0.00006075194914974725,(((((E. coli O157 H7 1125 ECF:0.00000120967828475011,E. coli EC1735:0.00000120967828475011)28:0.00000120967828475011,(E. coli EC1870:0.00000120967828475011,E. coli PA28:0.00000120967828475011)62:0.00000120967828475011)25:0.00000120967828475011,E. coli EC1734 EC1734:0.00000120967828475011)3:0.00000120967828475011,(E. coli PA13:0.00000120967828475011,(((E. coli EC1868:0.00000120967828475011,((E. coli TW07945:0.00000120967828475011,E. coli TW09098:0.00000120967828475011)55:0.00000120967828475011,(((E. coli TW14313:0.00000120967828475011,E. coli PA34:0.00000120967828475011)10:0.00000120967828475011,E. coli EC1863:0.00000120967828475011)9:0.00000120967828475011,E. coli PA39:0.00000120967828475011)48:0.00000120967828475011)33:0.00000120967828475011)31:0.00000120967828475011,(E. coli 97.1742:0.00000120967828475011,E. coli EC1866:0.00000120967828475011)48:0.00000120967828475011)25:0.00000120967828475011,E. coli 8.2524:0.00000120967828475011)3:0.00000120967828475011)2:0.00000120967828475011)17:0.00000120967828475011,E. coli H30:0.00000120967828475011)3:0.00000120967828475011)2:0.00000120967828475011,(E. coli PA8:0.00000120967828475011,(E. coli EC1736:0.00000120967828475011,(E. coli EC1737:0.00000120967828475011,E. coli EC1869:0.00000120967828475011)69:0.00000120967828475011)35:0.00000120967828475011)21:0.00000120967828475011)1:0.00000120967828475011,(E. coli 99.0816:0.00000120967828475011,(E. coli 99.0814:0.00000120967828475011,E. coli 99.0815:0.00000120967828475011)99:0.00000120967828475011)62:0.00006073917667781044)6:0.00006074381027209958)87:0.00012153312461160806,E. coli 96.0932:0.00000120967828475011)3:0.00000120967828475011)70:0.00006078090937205254,(E. coli O157 H7 G5101 ECO5101:0.00000120967828475011,(E. coli 10.0869:0.00000120967828475011,(E. coli EC96038:0.00000120967828475011,E. coli PA48:0.00000120967828475011)99:0.00000120967828475011)80:0.00000120967828475011)75:0.00006076181426963270)67:0.00006076867909226631)58:0.00006067903589546787)100:0.00054692260307465416,(E. coli KTE112 acwoA:0.00042629401877599700,E. coli STEC MHI813:0.00006043678153665162)89:0.00030588859837991553)33:0.00013108461085973493)21:0.00012244093217336590)43:0.00018957641293888930)55:0.00019683118556853307,(E. coli KTE117 acwoL:0.00037989571638437228,((((E. coli N1:0.00044411828075013990,((E. coli 9.0111:0.00036667666411940061,(E. coli 96.154:0.00000120967828475011,E. coli 99.0741:0.00000120967828475011)14:0.00000120967828475011)19:0.00042053870767465339,E. coli KTE75:0.00209426606170529713)13:0.00080619304334339731)2:0.00088306398098067528,(E. coli MS 187-1:0.00000120967828475011,E. coli TA007:0.00000120967828475011)52:0.00248869494718656362)1:0.00134832082492859187,(((E. coli 1827-70:0.00018292486545974459,(((((((E. coli DEC7B:0.00048733408147209217,E. coli KTE10:0.00006256155446924973)28:0.00018267816090149368,((((((E. coli DEC6E:0.00000120967828475011,((E. coli KTE111:0.00000120967828475011,(((E. coli STEC EH250:0.00006097510811414078,E. coli 2.4168:0.00012812831589223983)43:0.00006076862456109046,(E. coli KTE161:0.00012158512361924892,Escherichia sp. 4 1 40B:0.00006367472031104394)68:0.00006077617044607510)3:0.00000120967828475011,((E. coli E482:0.00012170210466000742,E. coli KTE156:0.00006077980465021940)2:0.00000120967828475011,((E. coli 3.2303:0.00000120967828475011,E. coli B41:0.00000120967828475011)93:0.00000120967828475011,((E. coli H730:0.00012159190881111573,E. coli KTE120:0.00012159182309241354)95:0.00018249755190192851,E. coli KTE51:0.00006077675107854453)8:0.00000120967828475011)1:0.00000120967828475011)0:0.00000120967828475011)0:0.00000120967828475011)0:0.00000120967828475011,((((E. coli O127 H27 C43/90 NODE:0.00012097517131693712,E. coli TW15901:0.00000120967828475011)50:0.00000120967828475011,E. coli KTE77:0.00006077755233142957)2:0.00000120967828475011,(E. coli 75:0.00006078204675637126,E. coli O32 H37 P4:0.00006077749812930779)5:0.00000120967828475011)0:0.00000120967828475011,((E. coli O10 K5 L  H4 ATCC 23506:0.00006081575249385335,(((E. coli 8.0569:0.00000120967828475011,E. coli 8.0566:0.00000120967828475011)99:0.00006308282155220066,E. coli STEC S1191:0.00006082659898247063)40:0.00006081957448494565,E. coli DEC6C:0.00012597425537850111)3:0.00000120967828475011)0:0.00000120967828475011,(E. coli TW00353:0.00000120967828475011,E. coli G58-1:0.00000120967828475011)14:0.00000120967828475011)4:0.00000120967828475011)0:0.00000120967828475011)0:0.00000120967828475011)0:0.00000120967828475011,E. coli DEC6D:0.00000120967828475011)0:0.00000120967828475011,(E. coli MS 196-1:0.00000120967828475011,(E. coli MS 146-1:0.00006186852715110789,(E. coli 2.3916:0.00000120967828475011,E. coli UMNF18:0.00006081948436350283)81:0.00012039926621138229)25:0.00000120967828475011)47:0.00000120967828475011)5:0.00000120967828475011,((E. coli AD30 1.ECAD30:0.00018238821301801858,(E. coli DEC6A:0.00000120967828475011,E. coli DEC6B:0.00006088158259277070)88:0.00006080851779531267)28:0.00000120967828475011,((E. coli KTE119:0.00000120967828475011,E. coli KTE212:0.00006076064543578409)99:0.00018236916242182243,(E. coli 53638:0.00025148270496971604,(E. coli KTE154:0.00000120967828475011,E. coli M919:0.00006561550414000616)30:0.00018161527909556566)28:0.00012169254944698398)29:0.00018244909845051605)8:0.00006077482189770111)19:0.00018254156118709195,E. coli 3431:0.00030570009127522496)18:0.00012147647333691003,E. coli ONT H33 C48/93 NODE:0.00006011794888166578)14:0.00000120967828475011)2:0.00000120967828475011,E. coli KTE171:0.00000120967828475011)0:0.00000120967828475011,E. coli H736:0.00000120967828475011)0:0.00000120967828475011,(E. coli MS 116-1:0.00000120967828475011,(Escherichia sp. 1 1 43:0.00018236908808792911,E. coli KTE44:0.00006282432784323301)8:0.00000120967828475011)2:0.00000120967828475011)0:0.00000120967828475011,(E. coli TW10598 TW10598 hyb:0.00024326188376813735,((E. coli KTE81:0.00000120967828475011,E. coli E1520:0.00000120967828475011)42:0.00000120967828475011,E. coli KTE56:0.00006076637499872345)45:0.00000120967828475011)54:0.00006076928297316936)2:0.00000120967828475011,((E. coli J53 1.ECJ53:0.00000120967828475011,(E. coli S17:0.00000120967828475011,E. coli K-12 substr. MG1655 strain K-12 cont1.1:0.00000120967828475011)43:0.00000120967828475011)61:0.00000120967828475011,E. coli XH001:0.00006075663416536013)99:0.00030403712355683588)12:0.00012152928448034748)19:0.00012169337855666144,((E. coli 3006:0.00006114655395432848,E. coli KTE233:0.00012566893709659195)91:0.00012163803525376854,(E. coli KTE234:0.00006280955892138678,E. coli MS 115-1:0.00000120967828475011)99:0.00031454806969375944)50:0.00006071129393713125)6:0.00006083273402922898,((E. coli 101-1:0.00007443299971542662,(E. coli O5 K4 L  H4 ATCC 23502:0.00006079045273101998,E. coli OP50:0.00012555584264267576)9:0.00000120967828475011)41:0.00030424532622284558,E. coli H489:0.00018235235445225248)8:0.00012160700900920922)5:0.00010075556227668209)1:0.00014237321105289584,((E. coli 97.0246:0.00055907775758941031,E. coli LT-68:0.00073320514234608155)61:0.00005943918169125826,(((((E. coli O111 H8 CVM9570 ECO9570:0.00000120967828475011,(((E. coli DEC8A:0.00012156320732830492,(((E. coli O111 H11 CVM9545 ECO9545:0.00006281577750660519,E. coli DEC10C:0.00000120967828475011)80:0.00000120967828475011,(((E. coli DEC8D:0.00006079372470115697,(E. coli DEC10B:0.00000120967828475011,((E. coli EPECa14 EPECa14:0.00006087251635646989,E. coli EC1865:0.00000120967828475011)68:0.00000120967828475011,E. coli DEC8C:0.00000120967828475011)52:0.00000120967828475011)33:0.00000120967828475011)67:0.00000120967828475011,E. coli O111 H11 CVM9455 ECO9455:0.00000120967828475011)12:0.00000120967828475011,(E. coli O26 H11 CVM9942 ECO9942:0.00006075568197842725,E. coli 900105  10e :0.00000120967828475011)14:0.00000120967828475011)30:0.00000120967828475011)63:0.00006076002510914584,E. coli DEC10F:0.00000120967828475011)55:0.00006076430955200769)8:0.00000120967828475011,(E. coli DEC8B:0.00000120967828475011,E. coli OK1180 OK1180:0.00000120967828475011)52:0.00000120967828475011)1:0.00000120967828475011,E. coli 2534-86:0.00000120967828475011)0:0.00000120967828475011)0:0.00000120967828475011,E. coli 4.0522:0.00000120967828475011)2:0.00000120967828475011,E. coli DEC8E:0.00006077572477429146)15:0.00000120967828475011,(E. coli DEC9A:0.00006076189908389268,((E. coli DEC9C:0.00000120967828475011,E. coli DEC9B:0.00000120967828475011)40:0.00000120967828475011,E. coli DEC9D:0.00006079557734704753)51:0.00000120967828475011)63:0.00006075537810387750)86:0.00012157902729769801,(((E. coli W26 1.ECW26:0.00000120967828475011,(E. coli TW10828 TW10828:0.00018239674727831123,(((((((((E. coli O103 H25 CVM9340 ECO9340:0.00000120967828475011,E. coli O103 H25 NIPH-11060424:0.00000120967828475011)100:0.00042170701669938570,((E. coli 5.0959:0.00000120967828475011,E. coli O121 H19 MT#2 EC1660:0.00000120967828475011)100:0.00048308040687979845,E. coli 541-15:0.00024787025532860279)20:0.00006037216192495293)38:0.00006505794324291192,((E. coli O104 H4 01-09591HUSEC41:0.00006257360791395325,E. coli O104 H4 LB226692:0.00000120967828475011)96:0.00000120967828475011,(E. coli O104 H4 GOS1:0.00000120967828475011,(E. coli O104 H4 04-8351:0.00000120967828475011,E. coli O104 H4 C227-11 C227-11:0.00000120967828475011)28:0.00000120967828475011)77:0.00000120967828475011)91:0.00012154409097063886)10:0.00000120967828475011,(E. coli AI27 1.ECAI27:0.00030464552277078492,(E. coli CUMT8:0.00000120967828475011,E. coli KTE203:0.00012154803746964971)95:0.00024331233680453679)33:0.00006071296876240384)11:0.00012162564741839342,(E. coli DEC14A:0.00000120967828475011,E. coli KTE48:0.00012158635972858726)82:0.00006074799856868068)18:0.00018252180605197047,((((E. coli DEC11A:0.00000120967828475011,((E. coli STEC H.1.8:0.00006085500512244119,E. coli EPEC C342-62:0.00006104072383611180)50:0.00000120967828475011,(E. coli DEC12B:0.00012168937225946066,E. coli DEC11D:0.00006082350411125035)22:0.00000120967828475011)5:0.00000120967828475011)21:0.00000120967828475011,E. coli DEC12C:0.00000120967828475011)3:0.00000120967828475011,((E. coli DEC12A:0.00000120967828475011,E. coli DEC12E:0.00006082923444487786)67:0.00006082386860544374,(E. coli 3.2608:0.00000120967828475011,E. coli O103 H2 CVM9450 ECO9450:0.00000120967828475011)62:0.00006078584444997443)6:0.00000120967828475011)1:0.00000120967828475011,((E. coli DEC11C:0.00006086350078509397,E. coli O45 H2 03-EN-705 EC1674:0.00006080051827346901)66:0.00006077982704996489,(E. coli 93.0624:0.00000120967828475011,E. coli 4.0967:0.00006189404461589509)71:0.00000120967828475011)1:0.00000120967828475011)44:0.00000120967828475011)10:0.00012452156687163345,E. coli E128010:0.00006290241477675229)14:0.00011887873092748563,(E. coli 1.2264:0.00000120967828475011,(((((E. coli 0.1288:0.00006297377051610710,E. coli NCCP15647:0.00006076146970702600)29:0.00006075483381649174,(E. coli KTE29:0.00018236613095729185,((E. coli DEC15E:0.00000120967828475011,(E. coli DEC15D:0.00000120967828475011,(E. coli DEC15A:0.00000120967828475011,(E. coli DEC15B:0.00000120967828475011,E. coli DEC15C:0.00000120967828475011)98:0.00000120967828475011)91:0.00000120967828475011)81:0.00000120967828475011)83:0.00012156356970291351,E. coli STEC O31:0.00000120967828475011)48:0.00000120967828475011)49:0.00012155026954082708)8:0.00000120967828475011,((E. coli KTE142:0.00042564910660370303,(E. coli MS 145:0.00006186906038718657,E. coli STEC DG131-3:0.00048691224414306741)21:0.00000120967828475011)17:0.00006075379709519864,(E. coli TW10722 TW10722:0.00006075860346476416,(E. coli H120:0.00000120967828475011,E. coli KTE138 acwoR:0.00006077261777317895)38:0.00000120967828475011)74:0.00012154752972074292)3:0.00000120967828475011)0:0.00000120967828475011,E. coli W strain W:0.00000120967828475011)0:0.00000120967828475011,((E. coli OK1357 OK1357:0.00012189089008672108,(E. coli 3030-1:0.00025669696826495476,E. coli KTE135:0.00004044198404191594)13:0.00002031312392318563)1:0.00000120967828475011,(((E. coli MS 78-1:0.00012376367544088084,((E. coli H494:0.00000120967828475011,E. coli O08:0.00000120967828475011)90:0.00000120967828475011,E. coli MS 182-1:0.00000120967828475011)71:0.00006075171713290444)57:0.00006076012298001847,(E. coli NCCP15657 NCCP15657:0.00000120967828475011,E. coli 5.0588:0.00006400675635874488)31:0.00000120967828475011)52:0.00006075456120614600,(E. coli 96.0497:0.00000120967828475011,(E. coli O91 H21 B2F1 EC1624:0.00000120967828475011,E. coli STEC B2F1:0.00000120967828475011)85:0.00000120967828475011)85:0.00012152794845463504)9:0.00000120967828475011)0:0.00000120967828475011)1:0.00000120967828475011)21:0.00006074010814316335)3:0.00012157156171330466,((E. coli O113 H21 CL-3 EC1623:0.00006075403981235595,E. coli STEC 94C:0.00012152534098736066)8:0.00000120967828475011,(((E. coli KTE184:0.00024314994007733668,(E. coli MS 107:0.00000120967828475011,E. coli MS 79:0.00000120967828475011)98:0.00012372622427764144)33:0.00000120967828475011,(E. coli H591:0.00000120967828475011,(E. coli MS 119:0.00000120967828475011,E. coli O157 H43 T22:0.00006075644427259221)52:0.00006075444509182252)65:0.00012151915636091591)34:0.00006076421956151924,(((((E. coli EC4100B ECL:0.00006278533197630677,(((E. coli DEC14D:0.00006285781319908149,E. coli DEC14C:0.00000120967828475011)71:0.00000120967828475011,(E. coli DEC10E:0.00000120967828475011,E. coli DEC14B:0.00000120967828475011)63:0.00000120967828475011)55:0.00006077869285465620,(E. coli DEC13A:0.00000120967828475011,E. coli DEC13B:0.00000120967828475011)85:0.00012158450755545988)11:0.00000120967828475011)9:0.00000120967828475011,E. coli B799:0.00000120967828475011)0:0.00000120967828475011,(E. coli 97.0264:0.00000120967828475011,((E. coli KTE12:0.00006074490031766773,(E. coli E1167:0.00000120967828475011,E. coli MS 117-3:0.00024753694754643359)32:0.00006074375336112236)2:0.00000120967828475011,(E. coli 95.0941:0.00006075894907456911,(E. coli DEC13E:0.00006145731628044265,E. coli KTE136:0.00005952267775334589)52:0.00000122762567783888)6:0.00000120967828475011)0:0.00000120967828475011)0:0.00000120967828475011)0:0.00000120967828475011,((E. coli KTE101:0.00006282845502927583,E. coli DEC13D:0.00000120967828475011)20:0.00000120967828475011,E. coli 3.3884:0.00018599922124236116)5:0.00000120967828475011)0:0.00000120967828475011,E. coli DEC13C:0.00000120967828475011)2:0.00006073552340917841)1:0.00000120967828475011)1:0.00000120967828475011)1:0.00006073668174106164)1:0.00004075517467506913)0:0.00001999947003306908,((E. coli 541-1:0.00036546241803124698,E. coli TW14425 TW14425:0.00006046317642471760)59:0.00030459759078497854,(((E. coli TX1999:0.00000120967828475011,((E. coli EPECa12 EPECa12:0.00006080688771943721,E. coli DEC7C:0.00006080688567459862)17:0.00000120967828475011,E. coli DEC7E:0.00000120967828475011)6:0.00000120967828475011)3:0.00000120967828475011,E. coli DEC7A:0.00000120967828475011)19:0.00000120967828475011,((E. coli DEC7D:0.00000120967828475011,(E. coli KTE163 acwoM:0.00006077146044561616,E. coli MS 124:0.00018565586264335699)11:0.00000120967828475011)2:0.00000120967828475011,E. coli KTE166 acwoN:0.00000120967828475011)2:0.00000120967828475011)9:0.00000120967828475011)2:0.00006077090938561057)0:0.00000120967828475011,E. coli KTE210:0.00006076698162676012)1:0.00006078354608570740)2:0.00018251879766482851)3:0.00012180395291919812)26:0.00035060249762903405)8:0.00012692477824343285)29:0.00063480778094006927,((E. coli 3003:0.00000120967828475011,(E. coli RN587/1 RN587:0.00000120967828475011,E. coli ARS4.2123:0.00000120967828475011)100:0.00000120967828475011)100:0.00092357198327676913,((E. coli DEC1D:0.00018244166858396961,(E. coli DEC2A:0.00000120967828475011,(E. coli DEC1E:0.00012161620831297667,(((E. coli DEC2C:0.00000120967828475011,(E. coli DEC2D:0.00000120967828475011,E. coli DEC1A:0.00000120967828475011)19:0.00000120967828475011)71:0.00000120967828475011,E. coli DEC1C:0.00000120967828475011)47:0.00000120967828475011,(E. coli 2362-75:0.00012160798621086184,E. coli DEC1B:0.00024353222073571250)37:0.00000120967828475011)75:0.00006076479722859776)12:0.00000120967828475011)51:0.00000120967828475011)100:0.00066014290310069965,(((((((((E. coli KTE178:0.00006074582581088793,E. coli KTE148 acwoC:0.00000120967828475011)13:0.00000120967828475011,E. coli O25b H4-ST131 EC958 :0.00000120967828475011)44:0.00000120967828475011,E. coli KTE139 acwoz:0.00006074216477628181)100:0.00036511404251564529,(E. coli KTE28:0.00000120967828475011,((E. coli KTE150 acwoI:0.00000120967828475011,E. coli KTE18:0.00006076222585150231)87:0.00006081470714013295,(E. coli KTE165:0.00024347623251828494,(E. coli AA86 53:0.00006405846069487635,E. coli M605:0.00000120967828475011)100:0.00024335293175917672)74:0.00024335800530320592)38:0.00006081366400625530)68:0.00024336078911053855)88:0.00024366000269147262,((E. coli 07798:0.00018267236322237523,E. coli TW07793:0.00000120967828475011)100:0.00042658628443513241,E. coli KTE84:0.00073211762779265609)81:0.00018212230057395592)63:0.00012164586473646847,(E. coli KTE109 acwow:0.00000120967828475011,E. coli MS 16-3:0.00000120967828475011)95:0.00018234032944006561)9:0.00000120967828475011,E. coli KD1:0.00024343464975537022)31:0.00006053808640897471,E. coli TA206:0.00012625629230139575)60:0.00012283944682317196,((((((E. coli KTE57:0.00012150429428788385,(E. coli KTE129 acwop:0.00006074175621446747,E. coli KTE157 acwoZ:0.00000120967828475011)73:0.00000120967828475011)92:0.00022975811898407196,((((E. coli H397:0.00006075126191653561,(E. coli HM605:0.00006075109065335514,E. coli KTE62:0.00000120967828475011)81:0.00012152662894801966)7:0.00000120967828475011,((((((E. coli H263:0.00000120967828475011,E. coli KTE22:0.00000120967828475011)64:0.00000120967828475011,E. coli MS 110-3:0.00000120967828475011)59:0.00006076521673611469,(E. coli H252:0.00012160516112471867,E. coli KTE179 acwoq:0.00006076655581415596)63:0.00006073940281276871)4:0.00000120967828475011,Escherichia sp. 3 2 53FAA:0.00000120967828475011)1:0.00000120967828475011,E. coli KTE118:0.00000120967828475011)1:0.00000120967828475011,(E. coli KTE176 acwmq:0.00012154998065624013,(E. coli KTE180 acwpb:0.00005954112194039137,E. coli cloneA i1:0.00039327486510349875)48:0.00000120967828475011)7:0.00000120967828475011)1:0.00000120967828475011)22:0.00000120967828475011,E. coli KTE123:0.00018230086702214994)85:0.00022958569546196092,(E. coli KTE8:0.00012153475498381653,(E. coli KTE131 acwou:0.00000120967828475011,(E. coli MS 200-1:0.00012381304904458029,E. coli MS 60-1:0.00062315426260506920)96:0.00000120967828475011)70:0.00000120967828475011)97:0.00013534886363127273)58:0.00018242970842210005)43:0.00008730567685311210,((((E. coli KTE215:0.00000120967828475011,E. coli 9.1649:0.00000120967828475011)19:0.00000120967828475011,(E. coli NC101:0.00000120967828475011,E. coli KTE113 acwoG:0.00000120967828475011)18:0.00000120967828475011)65:0.00000120967828475011,E. coli KTE16:0.00012154939035725135)94:0.00013819282806278919,(E. coli KTE45:0.00006075420795636909,(E. coli MS 57-2:0.00000120967828475011,E. coli SCI-07:0.00000120967828475011)55:0.00000120967828475011)100:0.00028742712872587998)35:0.00006458838150524136)27:0.00010507460341258165,((((E. coli KTE60:0.00000120967828475011,((((E. coli KTE160 acwoW:0.00000120967828475011,E. coli LCT-EC106:0.00000120967828475011)71:0.00006076530473347327,E. coli KTE53:0.00006076531342037702)12:0.00000120967828475011,((E. coli KTE137 acwoT:0.00000120967828475011,(E. coli KTE153 acwoE:0.00006076547629132739,(E. coli KTE124 acwox:0.00012154427557195122,(E. coli MS 153-1:0.00000120967828475011,E. coli MS 45-1:0.00000120967828475011)92:0.00000120967828475011)61:0.00006076530131855940)8:0.00000120967828475011)1:0.00000120967828475011,E. coli Nissle 1917:0.00000120967828475011)4:0.00000120967828475011)69:0.00006076993005637319,E. coli MS 185-1:0.00012373657268103874)12:0.00000120967828475011)6:0.00000120967828475011,(E. coli 83972:0.00000120967828475011,((E. coli KTE188:0.00006076017870250543,E. coli KTE39:0.00006075783996612416)18:0.00000120967828475011,E. coli KTE214:0.00000120967828475011)25:0.00000120967828475011)63:0.00006077144294931972)27:0.00000120967828475011,E. coli KTE141:0.00006076882122808456)96:0.00030408624995414063,((E. coli J96 Chrom:0.00000120967828475011,E. coli KTE106 acwoD:0.00000120967828475011)75:0.00000120967828475011,E. coli KTE104:0.00006077307120460318)97:0.00018255689248209835)24:0.00011788885739302720)24:0.00006463096618382939,E. coli KTE94 acwos:0.00030429655543114803)13:0.00006106348662849285,E. coli KTE47:0.00042573516871911095)35:0.00024335099827193593)20:0.00007042705480751167)87:0.00077628175410939665)49:0.00049418225941178602)3:0.00015156350008904357)0:0.00006056157323840032)0:0.00018041830821488588,E. coli KTE9:0.00066342101806707418)0:0.00014514754611140809)2:0.00085238236880264830,((E. albertii TW15818:0.00112645426232467526,(E. albertii TW07627:0.00109955736482669568,E. albertii TW08933:0.00140951027803611832)94:0.00035110282930359883)100:0.00793173742547763523,((E. albertii TW11588:0.00191604499174872914,(Escherichia sp. TW09231:0.00055986421107018930,Escherichia sp. TW09276:0.00089314591732500646)100:0.00189125358860198689)62:0.00109503588278733808,(E. coli KTE11:0.00012394951755857696,Escherichia sp. TW09308:0.00005794104055375176)100:0.00756376656697883148)73:0.00191866905125969117)14:0.00182016621310890077)9:0.00266346403938384378,(E. fergusonii B253:0.00057709725609876833,E. fergusonii ECD227:0.00074563411813436764)100:0.00449803265184111744)100:0.01828740084023249002)100:0.01332583258065906349,(S. bongori N268-08 :0.00042316273242686285,S. bongori NCTC 12419 :0.00044480570868720971)100:0.01106702101855803512)100:0.00645210083130801082,S. enterica salamae 3588/07:0.00223699381596172402)100:0.00378052346720318157)67:0.00050645377494421483)100:0.00076049674710183769)16:0.00000120967828475011,(S. enterica Typhimurium STm11:0.00399355700385307846,S. enterica Typhimurium STm6:0.00000120967828475011)95:0.00000120967828475011)3:0.00000120967828475011,((S. enterica Typhimurium DT2 :0.00012272249878277845,S. enterica Typhimurium DT104 main:0.00000120967828475011)13:0.00000120967828475011,S. enterica Typhimurium D23580:0.00000120967828475011)22:0.00000120967828475011)0:0.00000120967828475011)0:0.00000120967828475011,((S. enterica Typhimurium var. 5- CFSAN001921 :0.00006103556996569370,(S. enterica Typhimurium STm10:0.00006104655817577812,S. enterica Typhimurium STm1:0.00006104655953873549)23:0.00000120967828475011)30:0.00000120967828475011,S. enterica Typhimurium STm12:0.00000120967828475011)4:0.00000120967828475011)4:0.00000120967828475011,((*** S. enterica Typhimurium *** SALF-297-3:0.00000120967828475011,((*** S. enterica Typhimurium *** SALI-436-3:0.00000120967828475011,(*** S. enterica Typhimurium *** SALF-297-2:0.00000120967828475011,(*** S. enterica Typhimurium *** SALF-276-1:0.00000120967828475011,((*** S. enterica enteritidis *** ABBSB1189-1:0.00000120967828475011,(S. enterica Typhimurium ST4/74:0.00000120967828475011,((S. enterica Typhimurium SL1344 :0.00000120967828475011,S. enterica Typhimurium 798:0.00012579773219370053)60:0.00000120967828475011,S. enterica Typhimurium 08-1736 :0.00000120967828475011)19:0.00000120967828475011)55:0.00000200833070374786)6:0.00000121904079095002,*** S. enterica Typhimurium *** ABBSB1218-1:0.00000120967828475011)2:0.00000121064922471691)1:0.00000145650574781237)1:0.00000127202142912535)1:0.00000310135498726360,*** S. enterica Typhimurium *** SALH-394-2:0.00000120967828475011)1:0.00000121027021708093)4:0.00000140357017013793,*** S. enterica Typhimurium *** ABBSB1205-1:0.00000120967828475011)33:0.00004810510393983498)39:0.00006099953308411476,S. enterica Typhimurium TN061786 SEE:0.00000120967828475011)100:0.00024630115158515321,*** S. enterica Typhimurium *** ABBSB1113-1BBSB1113:0.00000120967828475011)16:0.00000120967828475011,*** S. enterica Typhimurium *** ABB1162-2:0.00000120967828475011);
