# Supplementary material for: Genomic Comparison of Non-Typhoidal Salmonella enterica Serovars Typhimurium, Enteritidis, Heidelberg, Hadar and Kentucky Isolates from Broiler Chickens
Source: PLoS One. 2015 Jun 17;10(6):e0128773. doi: 10.1371/journal.pone.0128773 (PMC4470630; doi:10.1371/journal.pone.0128773)
Supplement: S1 Table — (XLSX) [file pone.0128773.s007.xlsx]

## Sheet: Sheet1
Genome ID	Serovar	Strain	Num contigs	Size (bp)	Average quality score	n50	G+C%	# of predicted genes	Gene density
1	Typhimurium	ABBSB1113-1	180	4820383	35	219431	52.3567	4761	1012.47
2	Typhimurium	SALF-297-3	208	4866636	35	149367	52.4314	4880	997.261
3	Typhimurium	SALH-394-2	214	5045631	35	244469	52.4329	5067	995.783
4	4,[5],12:i:	ABBSB1205-1	214	4962641	32	190496	52.3998	4972	998.118
5	Typhimurium	SALF-297-2	231	4852140	32	139188	52.4238	4885	993.273
6	4,[5],12:i:	SALI-436-3	191	4874264	35	415529	52.4572	4897	995.357
7	4,[5],12:i:	ABBSB1218-1	221	4967604	33	222873	52.4492	4968	999.92
8	Typhimurium	SALF-276-1	195	4976210	35	267488	52.4195	4975	1000.24
9	Typhimurium	ABB1162-2	192	4820521	32	208420	52.3523	4805	1003.23
10	Typhimurium	ABBSB1116-2	177	4821204	35	191478	52.3316	4800	1004.42
11	Enteritidis	ABBSB1004-1	121	4702785	31	400635	52.2878	4684	1004.01
12	Enteritidis	ABB07-SB3071	111	4713335	36	410563	52.2553	4693	1004.33
13	Enteritidis	ABBSB1050-2	145	4891333	35	362032	52.3252	4794	1020.3
14	Enteritidis	ABBSB1189-1	71	4957229	N/A	N/A	52.3022	4971	997.23
15	Hadar	ABB1048-1	159	4696443	32	210283	52.3605	4643	1011.51
16	Hadar	ABBSB1020-2	186	4789586	35	482785	52.4338	4690	1021.23
17	Hadar	ABBSB1121-1	156	4681915	35	485223	52.4185	4599	1018.03
18	Heidelberg	SALB-46	142	4812461	35	298953	52.2473	4744	1014.43
19	Heidelberg	SALB-159-4	152	4812428	35	412613	52.2552	4745	1014.21
20	Heidelberg	ABB07-SB3031	357	4767818	32	32892	52.2198	4816	989.995
21	Kentucky	ABB1087-1	369	4847810	31	36641	52.187	4856	998.313
22	Kentucky	SALC-205-3	374	4790729	32	31079	52.1747	4777	1002.87
23	Kentucky	ABB07-SB3057-2	451	5077260	32	56963	52.3131	4987	1018.1
24	Kentucky	ABBSB1008-2	214	4864359	32	243039	52.207	4784	1016.8
25	Heidelberg	SALB-47-2	148	4798977	33	280692	52.2508	4724	1015.87
						Max	52.4572	5067	1021.23
						Min	52.1747	4599	989.995
