# Supplementary material for: Genomic Comparison of Non-Typhoidal Salmonella enterica Serovars Typhimurium, Enteritidis, Heidelberg, Hadar and Kentucky Isolates from Broiler Chickens
Source: PLoS One. 2015 Jun 17;10(6):e0128773. doi: 10.1371/journal.pone.0128773 (PMC4470630; doi:10.1371/journal.pone.0128773)
Supplement: S3 Table — (XLSX) [file pone.0128773.s009.xlsx]

## Sheet: Reference plasmid accession #s
Accession	Genome
NC_002127	Escherichia coli O157:H7 str. Sakai
NC_002128	Escherichia coli O157:H7 str. Sakai
NC_003277	Salmonella enterica subsp. enterica serovar Typhimurium str. LT2
NC_003384	Salmonella enterica subsp. enterica serovar Typhi str. CT18
NC_003385	Salmonella enterica subsp. enterica serovar Typhi str. CT18
NC_006855	Salmonella enterica subsp. enterica serovar Choleraesuis str. SC-B67
NC_006856	Salmonella enterica subsp. enterica serovar Choleraesuis str. SC-B67
NC_007414	Escherichia coli O157:H7 str. EDL933
NC_007941	Escherichia coli UTI89
NC_009140	Salmonella enterica subsp. enterica serovar Newport str. SL254
NC_009786	Escherichia coli E24377A
NC_009787	Escherichia coli E24377A
NC_009788	Escherichia coli E24377A
NC_009789	Escherichia coli E24377A
NC_009790	Escherichia coli E24377A
NC_009791	Escherichia coli E24377A
NC_009837	Escherichia coli APEC O1
NC_009838	Escherichia coli APEC O1
NC_010485	Escherichia coli SMS-3-5
NC_010486	Escherichia coli SMS-3-5
NC_010487	Escherichia coli SMS-3-5
NC_010488	Escherichia coli SMS-3-5
NC_011079	Salmonella enterica subsp. enterica serovar Newport str. SL254
NC_011081	Salmonella enterica subsp. enterica serovar Heidelberg str. SL476
NC_011082	Salmonella enterica subsp. enterica serovar Heidelberg str. SL476
NC_011092	Salmonella enterica subsp. enterica serovar Schwarzengrund str. CVM19633
NC_011093	Salmonella enterica subsp. enterica serovar Schwarzengrund str. CVM19633
NC_011148	Salmonella enterica subsp. enterica serovar Agona str. SL483
NC_011204	Salmonella enterica subsp. enterica serovar Dublin str. CT_02021853
NC_011350	Escherichia coli O157:H7 str. EC4115
NC_011351	Escherichia coli O157:H7 str. EC4115
NC_011407	Escherichia coli SE11
NC_011408	Escherichia coli SE11
NC_011411	Escherichia coli SE11
NC_011413	Escherichia coli SE11
NC_011416	Escherichia coli SE11
NC_011419	Escherichia coli SE11
NC_011602	Escherichia coli O127:H6 str. E2348/69
NC_011603	Escherichia coli O127:H6 str. E2348/69
NC_011739	Escherichia coli UMN026
NC_011743	Escherichia fergusonii ATCC 35469
NC_011747	Escherichia coli S88
NC_011749	Escherichia coli UMN026
NC_012124	Salmonella enterica subsp. enterica serovar Paratyphi C strain RKS4594
NC_013010	Escherichia coli O157:H7 str. TW14359
NC_013354	Escherichia coli O103:H2 str. 12009
NC_013362	Escherichia coli O26:H11 str. 11368
NC_013363	Escherichia coli O26:H11 str. 11368
NC_013365	Escherichia coli O111:H- str. 11128
NC_013366	Escherichia coli O111:H- str. 11128
NC_013367	Escherichia coli O111:H- str. 11128
NC_013368	Escherichia coli O111:H- str. 11128
NC_013369	Escherichia coli O26:H11 str. 11368
NC_013370	Escherichia coli O111:H- str. 11128
NC_013655	Escherichia coli SE15
NC_013942	Escherichia coli O55:H7 str. CB9615
NC_014543	Escherichia coli O26:H11 str. 11368
NC_016825	Salmonella enterica subsp. enterica serovar Typhi str. P-stx-12
NC_016855	Salmonella enterica subsp. enterica serovar Typhimurium str. 14028S
NC_016858	Salmonella enterica subsp. enterica serovar Typhimurium str. ST4/74
NC_016859	Salmonella enterica subsp. enterica serovar Typhimurium str. ST4/74
NC_016861	Salmonella enterica subsp. enterica serovar Typhimurium str. T000240
NC_016862	Salmonella enterica subsp. enterica serovar Typhimurium str. T000240
NC_016864	Salmonella enterica subsp. enterica serovar Typhimurium str. UK-1
NC_016903	Escherichia coli KO11FL
NC_016904	Escherichia coli KO11FL
NC_017054	Salmonella enterica subsp. enterica serovar Typhimurium str. 798
NC_017624	Salmonella enterica subsp. enterica serovar Heidelberg str. B182
NC_017627	Escherichia coli 042
NC_017629	Escherichia coli ABU 83972
NC_017630	Escherichia coli UM146
NC_017636	Escherichia coli W
NC_017637	Escherichia coli W
NC_017639	Escherichia coli UMNK88
NC_017640	Escherichia coli UMNK88
NC_017642	Escherichia coli UMNK88
NC_017643	Escherichia coli UMNK88
NC_017645	Escherichia coli UMNK88
NC_017647	Escherichia coli O7:K1 str. CE10
NC_017648	Escherichia coli O7:K1 str. CE10
NC_017649	Escherichia coli O7:K1 str. CE10
NC_017650	Escherichia coli O7:K1 str. CE10
NC_017653	Escherichia coli O55:H7 str. RM12579
NC_017654	Escherichia coli O55:H7 str. RM12579
NC_017655	Escherichia coli O55:H7 str. RM12579
NC_017657	Escherichia coli O55:H7 str. RM12579
NC_017658	Escherichia coli O55:H7 str. RM12579
NC_017659	Escherichia coli O83:H1 str. NRG 857C
NC_017661	Escherichia coli KO11FL
NC_017662	Escherichia coli W
NC_017665	Escherichia coli W
NC_017675	Salmonella enterica subsp. enterica serovar Typhimurium str. ST4/74
NC_017718	Salmonella enterica subsp. enterica serovar Typhimurium str. SL1344
NC_017719	Salmonella enterica subsp. enterica serovar Typhimurium str. SL1344
NC_017720	Salmonella enterica subsp. enterica serovar Typhimurium str. SL1344
NC_017721	Escherichia coli ETEC H10407
NC_017722	Escherichia coli ETEC H10407
NC_017723	Escherichia coli ETEC H10407
NC_017724	Escherichia coli ETEC H10407
NC_017903	Escherichia coli Xuzhou21
NC_017907	Escherichia coli Xuzhou21
NC_018651	Escherichia coli O104:H4 str. 2009EL-2050
NC_018652	Escherichia coli O104:H4 str. 2009EL-2050
NC_018654	Escherichia coli O104:H4 str. 2009EL-2050
NC_018659	Escherichia coli O104:H4 str. 2011C-3493
NC_018660	Escherichia coli O104:H4 str. 2011C-3493
NC_018662	Escherichia coli O104:H4 str. 2009EL-2071
NC_018663	Escherichia coli O104:H4 str. 2009EL-2071
NC_018666	Escherichia coli O104:H4 str. 2011C-3493
NC_020306	Salmonella enterica subsp. enterica serovar Javiana str. CFSAN001992
NC_020308	Salmonella enterica subsp. enterica serovar Javiana str. CFSAN001992
NC_021155	Salmonella enterica subsp. enterica serovar Typhimurium str. U288
NC_021156	Salmonella enterica subsp. enterica serovar Typhimurium str. U288
NC_021157	Salmonella enterica subsp. enterica serovar Typhimurium str. U288

## Sheet: Plasmid function table
Plasmid name	Length (based on mapped contigs)	Velvet contig ID	Average read depth	Annotated function
PLASMID 1-1	4180	12	2652.16	RNAI modulator protein Rom
				mobilization protein MobC
				mobilization protein
				hypothetical protein
				hypothetical protein
PLASMID 1-2	3157	15	3512.38	hypothetical protein
				Plasmid mobilization protein A
				putative replication regulatory protein
PLASMID 2-1	86567	27	83.6818	Orf10
	17718	27	83.6818	Putative diguanylate cyclase/phosphodiesterase
	17718	27	83.6818	Resolvase
	17718	27	83.6818	putative cytoplasmic protein
	17718	27	83.6818	putative cytoplasmic protein
	17718	27	83.6818	CcdB toxin protein
	17718	27	83.6818	CcdA protein (antitoxin to CcdB)
	17718	27	83.6818	FIG01049029: hypothetical protein
	17718	27	83.6818	FIG01047634: hypothetical protein
	17718	27	83.6818	FIG01048676: hypothetical protein
	17718	27	83.6818	RepFIB replication protein A
	17718	27	83.6818	Resolvase
	17718	27	83.6818	protein YgiW precursor
	17718	27	83.6818	Kappa-fimbriae regulatory protein
	17718	27	83.6818	hypothetical protein
	17718	27	83.6818	Kappa-fimbriae major subunit
	17718	27	83.6818	FIG01047259: hypothetical protein
	17718	27	83.6818	Kappa-fimbriae usher protein
	17718	27	83.6818	Kappa-fimbriae chaperone protein
	17718	27	83.6818	Kappa-fimbriae probable subunit
	17718	27	83.6818	putative outer membrane protein
	17718	27	83.6818	FIG01047593: hypothetical protein
	17718	27	83.6818	Probable regulatory protein
	17718	27	83.6818	Putative GerE-family regulatory protein
	17718	27	83.6818	FIG01047632: hypothetical protein
	17718	27	83.6818	FIG01048886: hypothetical protein
	17718	27	83.6818	Thiol:disulfide interchange protein dsbA precursor
	17718	27	83.6818	FIG01045712: hypothetical protein
	9744	30	97.6694	Salmonella enterica serovar Choleraesuis 50k virulence plasmid DNA, complete sequence
	9744	30	97.6694	Invasin
	9744	30	97.6694	Transposase
	9744	30	97.6694	Transposase
	9744	30	97.6694	FIG01047640: hypothetical protein
	9744	30	97.6694	27.5 kDa virulence protein
	9744	30	97.6694	FIG01046993: hypothetical protein
	9744	30	97.6694	Actin-ADP-ribosyltransferase, toxin SpvB
	9744	30	97.6694	FIG01046247: hypothetical protein
	9744	30	97.6694	28.1 kDa virulence protein
	9744	30	97.6694	Gifsy-2 prophage lysozyme( EC:3.2.1.17 )
	9744	30	97.6694	Virulence genes transcriptional activator
	9744	30	97.6694	FIG01049561: hypothetical protein
	9744	30	97.6694	Mobile element protein
	4340	11	83.1297	Carbonic anhydrase (EC 4.2.1.1)
	4340	11	83.1297	RlgA
	4340	11	83.1297	FIG01046087: hypothetical protein
	4340	11	83.1297	Putative integrase protein
	4340	11	83.1297	COG3267: Type II secretory pathway, component ExeA (predicted ATPase)
	59105	13	77.1455	hypothetical protein
	59105	13	77.1455	Putative cytoplasmic protein
	59105	13	77.1455	Alpha-helical coiled coil protein
	59105	13	77.1455	FIG01045535: hypothetical protein
	59105	13	77.1455	FIG01046078: hypothetical protein
	59105	13	77.1455	FIG01047572: hypothetical protein
	59105	13	77.1455	FIG01046430: hypothetical protein
	59105	13	77.1455	Transposase
	59105	13	77.1455	hypothetical protein
	59105	13	77.1455	Chromosome (plasmid) partitioning protein ParA
	59105	13	77.1455	Chromosome (plasmid) partitioning protein ParB
	59105	13	77.1455	Error-prone, lesion bypass DNA polymerase V (UmuC)
	59105	13	77.1455	Error-prone repair protein UmuD
	59105	13	77.1455	Putative cytoplasmic protein
	59105	13	77.1455	Putative cytoplasmic protein
	59105	13	77.1455	FIG01047494: hypothetical protein
	59105	13	77.1455	Adenine-specific methyltransferase (EC 2.1.1.72)
	59105	13	77.1455	putative cytoplasmic protein
	59105	13	77.1455	FIG01046678: hypothetical protein
	59105	13	77.1455	FIG00638373: hypothetical protein
	59105	13	77.1455	FIG01047435: hypothetical protein
	59105	13	77.1455	Putative antirestriction protein
	59105	13	77.1455	Putative cytoplasmic protein
	59105	13	77.1455	DNA polymerase III theta subunit (EC 2.7.7.7)
	59105	13	77.1455	hypothetical protein
	59105	13	77.1455	Single-stranded DNA-binding protein
	59105	13	77.1455	Putative cytoplasmic protein
	59105	13	77.1455	FIG00732614: hypothetical protein
	59105	13	77.1455	PsiB
	59105	13	77.1455	PsiA protein
	59105	13	77.1455	FIG01046939: hypothetical protein
	59105	13	77.1455	FIG01049080: hypothetical protein
	59105	13	77.1455	unnamed protein product
	59105	13	77.1455	unnamed protein product
	59105	13	77.1455	FIG01047736: hypothetical protein
	59105	13	77.1455	FIG01048798: hypothetical protein
	59105	13	77.1455	X polypeptide
	59105	13	77.1455	IncF plasmid conjugative transfer mating signal transduction protein TraM
	59105	13	77.1455	hypothetical protein
	59105	13	77.1455	IncF plasmid conjugative transfer regulator TraJ
	59105	13	77.1455	IncF plasmid conjugative transfer pilin protein TraA
	59105	13	77.1455	IncF plasmid conjugative transfer pilus assembly protein TraL
	59105	13	77.1455	IncF plasmid conjugative transfer pilus assembly protein TraE
	59105	13	77.1455	IncF plasmid conjugative transfer pilus assembly protein TraK
	59105	13	77.1455	IncF plasmid conjugative transfer pilus assembly protein TraB
	59105	13	77.1455	IncF plasmid conjugative transfer protein TraP
	59105	13	77.1455	IncF plasmid conjugative transfer protein TrbD
	59105	13	77.1455	IncF plasmid conjugative transfer pilus assembly protein TraV
	59105	13	77.1455	IncF plasmid conjugative transfer protein TraR
	59105	13	77.1455	Conjugative transfer protein PSLT087
	59105	13	77.1455	FIG01048941: hypothetical protein
	59105	13	77.1455	FIG01045198: hypothetical protein
	59105	13	77.1455	IncF plasmid conjugative transfer pilus assembly protein TraC
	59105	13	77.1455	IncF plasmid conjugative transfer protein TrbI
	59105	13	77.1455	IncF plasmid conjugative transfer pilus assembly protein TraW
	59105	13	77.1455	IncF plasmid conjugative transfer pilus assembly protein TraU
	59105	13	77.1455	Conjugative transfer protein PSLT093
	59105	13	77.1455	IncF plasmid conjugative transfer protein TrbC
	59105	13	77.1455	hypothetical protein
	59105	13	77.1455	FIG00642834: hypothetical protein
	59105	13	77.1455	IncF plasmid conjugative transfer protein TraN
	59105	13	77.1455	IncF plasmid conjugative transfer protein TrbE
	59105	13	77.1455	IncF plasmid conjugative transfer pilus assembly protein TraF
	59105	13	77.1455	hypothetical protein
	59105	13	77.1455	IncF plasmid conjugative transfer protein TraQ
	59105	13	77.1455	IncF plasmid conjugative transfer protein TrbB
	59105	13	77.1455	IncF plasmid conjugative transfer pilus assembly protein TraH
	59105	13	77.1455	IncF plasmid conjugative transfer protein TraG
	59105	13	77.1455	IncF plasmid conjugative transfer surface exclusion protein TraS
	59105	13	77.1455	IncF plasmid conjugative transfer surface exclusion protein TraT
	59105	13	77.1455	IncF plasmid conjugative transfer protein TraD
	59105	13	77.1455	VapC toxin protein
	59105	13	77.1455	VapB protein (antitoxin to VapC)
	59105	13	77.1455	IncF plasmid conjugative transfer DNA-nicking and unwinding protein TraI
	59105	13	77.1455	IncF plasmid conjugative transfer pilin acetylase TraX
	59105	13	77.1455	IncF plasmid conjugative transfer fertility inhibition protein FinO
	59105	13	77.1455	putative cytoplasmic protein
	59105	13	77.1455	putative cytoplasmic protein
	59105	13	77.1455	Endonuclease (EC 3.1.-.-)
	59105	13	77.1455	DNA replication protein
	59105	13	77.1455	DNA replication protein
	59105	13	77.1455	FIG01049629: hypothetical protein
	59105	13	77.1455	FIG01049227: hypothetical protein
PLASMID 2-2	2095	19	1763.37	replication protein
PLASMID 2-3	4074	16	1245.46	Replication protein
	4074	16	1245.46	Mobilization protein
	4074	16	1245.46	hypothetical protein
PLASMID 3-1	46184	9	323.753	IncI1 plasmid conjugative transfer prepilin PilS
	46184	9	323.753	IncI1 plasmid conjugative transfer inner membrane protein PilR
	46184	9	323.753	IncI1 plasmid conjugative transfer ATPase PilQ
	46184	9	323.753	IncI1 plasmid pilus assembly protein PilP
	46184	9	323.753	IncI1 plasmid pilus assembly protein PilO
	46184	9	323.753	IncI1 plasmid conjugative transfer lipoprotein PilN
	46184	9	323.753	IncI1 plasmid conjugative transfer protein PilM
	46184	9	323.753	IncI1 plasmid conjugative transfer protein PilL
	46184	9	323.753	IncI1 plasmid conjugative transfer protein PilJ
	46184	9	323.753	IncI1 plasmid conjugative transfer protein PilI
	46184	9	323.753	IncI1 plasmid conjugative transfer protein TraC
	46184	9	323.753	IncI1 plasmid conjugative transfer NusG-type transcription antiterminator TraB
	46184	9	323.753	IncI1 plasmid conjugative transfer protein TraA
	46184	9	323.753	replication initiation protein
	46184	9	323.753	hypothetical protein
	46184	9	323.753	Prevent host death protein, Phd antitoxin
	46184	9	323.753	YacB
	46184	9	323.753	FIG00641434: hypothetical protein
	46184	9	323.753	YadA
	46184	9	323.753	FIG00643565: hypothetical protein
	46184	9	323.753	FIG00644632: hypothetical protein
	46184	9	323.753	FIG00641828: hypothetical protein
	46184	9	323.753	Mobile element protein
	46184	9	323.753	hypothetical protein
	46184	9	323.753	Beta-lactamase (EC 3.5.2.6)
	46184	9	323.753	Outer membrane lipoprotein Blc
	46184	9	323.753	Quaternary ammonium compound-resistance protein SugE
	46184	9	323.753	hypothetical protein
	46184	9	323.753	FIG00641828: hypothetical protein
	46184	9	323.753	hypothetical protein
	46184	9	323.753	FIG00641804: hypothetical protein
	46184	9	323.753	3',5'-cyclic-nucleotide phosphodiesterase (EC 3.1.4.17)
	46184	9	323.753	FIG01046320: hypothetical protein
	46184	9	323.753	YdeA protein
	46184	9	323.753	YdfA protein
	46184	9	323.753	hypothetical protein
	46184	9	323.753	FIG01046273: hypothetical protein
	46184	9	323.753	hypothetical protein
	46184	9	323.753	FIG01048484: hypothetical protein
	46184	9	323.753	CcdA protein (antitoxin to CcdB)
	46184	9	323.753	CcdB toxin protein
	46184	9	323.753	Resolvase
	46184	9	323.753	FIG01048970: hypothetical protein
	46184	9	323.753	Putative stability/partitioning protein encoded within prophage CP-933T
	46184	9	323.753	stable plasmid inheritance protein
	46184	9	323.753	Error-prone, lesion bypass DNA polymerase V (UmuC)
	46184	9	323.753	hypothetical protein
	46184	9	323.753	Mobile element protein
	46184	9	323.753	Error-prone, lesion bypass DNA polymerase V (UmuC)
	46184	9	323.753	Error-prone repair protein UmuD
	46184	9	323.753	FIG00640646: hypothetical protein
	46184	9	323.753	FIG01048508: hypothetical protein
	46184	9	323.753	hypothetical protein
	2394	28	216.678	FIG00638373: hypothetical protein
	2394	28	216.678	YcgB
	2394	28	216.678	putative cytoplasmic protein
	2394	28	216.678	Adenine-specific methyltransferase (EC 2.1.1.72)
	1364	123	238.717	Putative antirestriction protein
	1364	123	238.717	FIG00638373: hypothetical protein
	1364	123	238.717	FIG00638431: hypothetical protein
	6006	44	249.136	Single-stranded DNA-binding protein
	6006	44	249.136	Putative cytoplasmic protein
	6006	44	249.136	hypothetical protein
	6006	44	249.136	PsiB protein
	6006	44	249.136	PsiA protein
	6006	44	249.136	Transposase
	760	69	219.612	Antirestriction protein ArdA
	760	69	219.612	hypothetical protein
	43245	22	306.91	Shufflon-specific DNA recombinase
	43245	22	306.91	IncI1 plasmid conjugative transfer protein TraE
	43245	22	306.91	IncI1 plasmid conjugative transfer protein TraF
	43245	22	306.91	IncI1 plasmid conjugative transfer protein TraG
	43245	22	306.91	IncI1 plasmid conjugative transfer protein TraH
	43245	22	306.91	IncI1 plasmid conjugative transfer protein TraI
	43245	22	306.91	IncI1 plasmid conjugative transfer protein TraJ, related to pilus biogenesis/retracton protein
	43245	22	306.91	Plasmid conjugative transfer endonuclease
	43245	22	306.91	IncI1 plasmid conjugative transfer DNA primase
	43245	22	306.91	IncI1 plasmid conjugative transfer protein TraL
	43245	22	306.91	IncI1 plasmid conjugative transfer protein TraM
	43245	22	306.91	IncI1 plasmid conjugative transfer protein TraN
	43245	22	306.91	IncI1 plasmid conjugative transfer protein TraO
	43245	22	306.91	IncI1 plasmid conjugative transfer protein TraP
	43245	22	306.91	IncI1 plasmid conjugative transfer protein TraQ
	43245	22	306.91	IncI1 plasmid conjugative transfer protein TraR
	43245	22	306.91	IncI1 plasmid conjugative transfer protein TraS
	43245	22	306.91	IncI1 plasmid conjugative transfer protein TraT
	43245	22	306.91	IncI1 plasmid conjugative transfer protein TraU
	43245	22	306.91	IncI1 plasmid conjugative transfer protein TraW
	43245	22	306.91	IncI1 plasmid conjugative transfer protein TraX
	43245	22	306.91	IncI1 plasmid conjugative transfer integral membrane protein TraY
	43245	22	306.91	surface exclusion protein
	43245	22	306.91	FIG00641806: hypothetical protein
	43245	22	306.91	Mobile element protein
	43245	22	306.91	Mobile element protein
	43245	22	306.91	FIG01049799: hypothetical protein
	43245	22	306.91	hypothetical protein
	43245	22	306.91	TrbA
	43245	22	306.91	TrbB protein
	43245	22	306.91	FIG00640314: hypothetical protein
	43245	22	306.91	involved in conjugative DNA transfer
	43245	22	306.91	Nickel ABC transporter, periplasmic nickel-binding protein NikA (TC 3.A.1.5.3)
	43245	22	306.91	FIG01047422: hypothetical protein
	43245	22	306.91	Z1226 protein
	43245	22	306.91	FIG01046992: hypothetical protein
	43245	22	306.91	FIG00642528: hypothetical protein
	43245	22	306.91	FIG01048106: hypothetical protein
	43245	22	306.91	Mobile element protein
	43245	22	306.91	YDFB protein
	43245	22	306.91	FIG01046738: hypothetical protein
PLASMID 3-2	15442	2	190.312	Mobile element protein
	15442	2	190.312	FIG01049561: hypothetical protein
	15442	2	190.312	Virulence genes transcriptional activator
	15442	2	190.312	Gifsy-2 prophage lysozyme( EC:3.2.1.17 )
	15442	2	190.312	28.1 kDa virulence protein
	15442	2	190.312	FIG01046247: hypothetical protein
	15442	2	190.312	Actin-ADP-ribosyltransferase, toxin SpvB
	15442	2	190.312	FIG01046993: hypothetical protein
	15442	2	190.312	27.5 kDa virulence protein
	15442	2	190.312	FIG01047640: hypothetical protein
	15442	2	190.312	SpvD
	15442	2	190.312	Transposase
	15442	2	190.312	Transposase
	15442	2	190.312	Invasin
	15442	2	190.312	Salmonella enterica serovar Choleraesuis 50k virulence plasmid DNA, complete sequence
	15442	2	190.312	Putative inner membrane protein
	15442	2	190.312	Orf10
	15442	2	190.312	Putative diguanylate cyclase/phosphodiesterase
	15442	2	190.312	Resolvase
	15442	2	190.312	putative cytoplasmic protein
	15442	2	190.312	putative cytoplasmic protein
	15442	2	190.312	CcdB toxin protein
	15442	2	190.312	CcdA protein (antitoxin to CcdB)
	15442	2	190.312	FIG01049029: hypothetical protein
	15442	2	190.312	FIG01047634: hypothetical protein
	10924	24	186.784	hypothetical protein
	10924	24	186.784	Putative cytoplasmic protein
	10924	24	186.784	Alpha-helical coiled coil protein
	10924	24	186.784	FIG01045535: hypothetical protein
	10924	24	186.784	FIG01046078: hypothetical protein
	10924	24	186.784	FIG01047572: hypothetical protein
	10924	24	186.784	FIG01046430: hypothetical protein
	10924	24	186.784	Transposase
	10924	24	186.784	hypothetical protein
	10924	24	186.784	Chromosome (plasmid) partitioning protein ParA
	10924	24	186.784	Chromosome (plasmid) partitioning protein ParB
	10924	24	186.784	Error-prone, lesion bypass DNA polymerase V (UmuC)
	10924	24	186.784	Error-prone repair protein UmuD
	10924	24	186.784	Putative cytoplasmic protein
	10924	24	186.784	Putative cytoplasmic protein
	10924	24	186.784	FIG01047494: hypothetical protein
	48136	18	170.22	Adenine-specific methyltransferase (EC 2.1.1.72)
	48136	18	170.22	putative cytoplasmic protein
	48136	18	170.22	FIG01046678: hypothetical protein
	48136	18	170.22	FIG00638373: hypothetical protein
	48136	18	170.22	FIG01047435: hypothetical protein
	48136	18	170.22	Putative antirestriction protein
	48136	18	170.22	Putative cytoplasmic protein
	48136	18	170.22	hypothetical protein
	48136	18	170.22	DNA polymerase III theta subunit (EC 2.7.7.7)
	48136	18	170.22	hypothetical protein
	48136	18	170.22	Single-stranded DNA-binding protein
	48136	18	170.22	Putative cytoplasmic protein
	48136	18	170.22	FIG00732614: hypothetical protein
	48136	18	170.22	PsiB
	48136	18	170.22	PsiA protein
	48136	18	170.22	FIG01046939: hypothetical protein
	48136	18	170.22	FIG01049080: hypothetical protein
	48136	18	170.22	unnamed protein product
	48136	18	170.22	unnamed protein product
	48136	18	170.22	FIG01047736: hypothetical protein
	48136	18	170.22	FIG01048798: hypothetical protein
	48136	18	170.22	X polypeptide
	48136	18	170.22	IncF plasmid conjugative transfer mating signal transduction protein TraM
	48136	18	170.22	hypothetical protein
	48136	18	170.22	IncF plasmid conjugative transfer regulator TraJ
	48136	18	170.22	IncF plasmid conjugative transfer regulator TraY
	48136	18	170.22	IncF plasmid conjugative transfer pilin protein TraA
	48136	18	170.22	IncF plasmid conjugative transfer pilus assembly protein TraL
	48136	18	170.22	IncF plasmid conjugative transfer pilus assembly protein TraE
	48136	18	170.22	IncF plasmid conjugative transfer pilus assembly protein TraK
	48136	18	170.22	IncF plasmid conjugative transfer pilus assembly protein TraB
	48136	18	170.22	IncF plasmid conjugative transfer protein TraP
	48136	18	170.22	IncF plasmid conjugative transfer protein TrbD
	48136	18	170.22	IncF plasmid conjugative transfer pilus assembly protein TraV
	48136	18	170.22	IncF plasmid conjugative transfer protein TraR
	48136	18	170.22	Conjugative transfer protein PSLT087
	48136	18	170.22	FIG01048941: hypothetical protein
	48136	18	170.22	FIG01045198: hypothetical protein
	48136	18	170.22	IncF plasmid conjugative transfer pilus assembly protein TraC
	48136	18	170.22	IncF plasmid conjugative transfer protein TrbI
	48136	18	170.22	IncF plasmid conjugative transfer pilus assembly protein TraW
	48136	18	170.22	IncF plasmid conjugative transfer pilus assembly protein TraU
	48136	18	170.22	Conjugative transfer protein PSLT093
	48136	18	170.22	IncF plasmid conjugative transfer protein TrbC
	48136	18	170.22	hypothetical protein
	48136	18	170.22	FIG00642834: hypothetical protein
	48136	18	170.22	IncF plasmid conjugative transfer protein TraN
	48136	18	170.22	IncF plasmid conjugative transfer protein TrbE
	48136	18	170.22	IncF plasmid conjugative transfer pilus assembly protein TraF
	48136	18	170.22	hypothetical protein
	48136	18	170.22	IncF plasmid conjugative transfer protein TraQ
	48136	18	170.22	IncF plasmid conjugative transfer protein TrbB
	48136	18	170.22	IncF plasmid conjugative transfer pilus assembly protein TraH
	48136	18	170.22	IncF plasmid conjugative transfer protein TraG
	48136	18	170.22	IncF plasmid conjugative transfer surface exclusion protein TraS
	48136	18	170.22	IncF plasmid conjugative transfer surface exclusion protein TraT
	48136	18	170.22	IncF plasmid conjugative transfer protein TraD
	48136	18	170.22	VapC toxin protein
	48136	18	170.22	VapB protein (antitoxin to VapC)
	48136	18	170.22	IncF plasmid conjugative transfer DNA-nicking and unwinding protein TraI
	48136	18	170.22	IncF plasmid conjugative transfer pilin acetylase TraX
	48136	18	170.22	IncF plasmid conjugative transfer fertility inhibition protein FinO
	48136	18	170.22	putative cytoplasmic protein
	48136	18	170.22	putative cytoplasmic protein
	48136	18	170.22	Endonuclease (EC 3.1.-.-)
	48136	18	170.22	DNA replication protein
	48136	18	170.22	DNA replication protein
	48136	18	170.22	FIG01049629: hypothetical protein
	48136	18	170.22	FIG01049227: hypothetical protein
	12899	11	195.414	FIG01045712: hypothetical protein
	12899	11	195.414	Thiol:disulfide interchange protein dsbA precursor
	12899	11	195.414	FIG01048886: hypothetical protein
	12899	11	195.414	FIG01047632: hypothetical protein
	12899	11	195.414	Putative GerE-family regulatory protein
	12899	11	195.414	Probable regulatory protein
	12899	11	195.414	FIG01047593: hypothetical protein
	12899	11	195.414	putative outer membrane protein
	12899	11	195.414	Kappa-fimbriae probable subunit
	12899	11	195.414	Kappa-fimbriae chaperone protein
	12899	11	195.414	Kappa-fimbriae usher protein
	12899	11	195.414	FIG01047259: hypothetical protein
	12899	11	195.414	Kappa-fimbriae major subunit
	12899	11	195.414	hypothetical protein
	12899	11	195.414	Kappa-fimbriae regulatory protein
	12899	11	195.414	protein YgiW precursor
	12899	11	195.414	RepFIB replication protein A
	12899	11	195.414	FIG01048676: hypothetical protein
	4340	95	184.165	COG3267: Type II secretory pathway, component ExeA (predicted ATPase)
	4340	95	184.165	Putative integrase protein
	4340	95	184.165	FIG01046087: hypothetical protein
	4340	95	184.165	RlgA
	4340	95	184.165	Carbonic anhydrase (EC 4.2.1.1)
PLASMID 3-3	5444	1	4337.96	mobilization protein MobB
	5444	1	4337.96	mobilization protein mbeD
	5444	1	4337.96	putative IpaJ protein
	5444	1	4337.96	hypothetical protein
	5444	1	4337.96	hypothetical protein
	5444	1	4337.96	hypothetical protein
	5444	1	4337.96	hypothetical protein
	5444	1	4337.96	RNAI modulator protein Rom
	5444	1	4337.96	mobilization protein MobC
PLASMID 4-1	6006	63	480.804	Single-stranded DNA-binding protein
	6006	63	480.804	Putative cytoplasmic protein
	6006	63	480.804	hypothetical protein
	6006	63	480.804	PsiB protein
	6006	63	480.804	PsiA protein
	6006	63	480.804	Transposase
	1364	137	430.27	Putative antirestriction protein
	1364	137	430.27	FIG00638373: hypothetical protein
	1364	137	430.27	FIG00638431: hypothetical protein
	2394	39	386.02	Adenine-specific methyltransferase (EC 2.1.1.72)
	2394	39	386.02	putative cytoplasmic protein
	2394	39	386.02	YcgB
	2394	39	386.02	FIG00638373: hypothetical protein
	28289	23	415.498	FIG01045712: hypothetical protein
	28289	23	415.498	Thiol:disulfide interchange protein dsbA precursor
	28289	23	415.498	FIG01048886: hypothetical protein
	28289	23	415.498	FIG01047632: hypothetical protein
	28289	23	415.498	Putative GerE-family regulatory protein
	28289	23	415.498	Probable regulatory protein
	28289	23	415.498	FIG01047593: hypothetical protein
	28289	23	415.498	putative outer membrane protein
	28289	23	415.498	Kappa-fimbriae probable subunit
	28289	23	415.498	Kappa-fimbriae chaperone protein
	28289	23	415.498	Kappa-fimbriae usher protein
	28289	23	415.498	FIG01047259: hypothetical protein
	28289	23	415.498	Kappa-fimbriae major subunit
	28289	23	415.498	hypothetical protein
	28289	23	415.498	Kappa-fimbriae regulatory protein
	28289	23	415.498	protein YgiW precursor
	28289	23	415.498	Resolvase
	28289	23	415.498	RepFIB replication protein A
	28289	23	415.498	FIG01048676: hypothetical protein
	28289	23	415.498	FIG01047634: hypothetical protein
	28289	23	415.498	FIG01049029: hypothetical protein
	28289	23	415.498	CcdA protein (antitoxin to CcdB)
	28289	23	415.498	CcdB toxin protein
	28289	23	415.498	putative cytoplasmic protein
	28289	23	415.498	putative cytoplasmic protein
	28289	23	415.498	Resolvase
	28289	23	415.498	Putative diguanylate cyclase/phosphodiesterase
	28289	23	415.498	unknown function
	28289	23	415.498	Putative inner membrane protein
	28289	23	415.498	Salmonella enterica serovar Choleraesuis 50k virulence plasmid DNA, complete sequence
	28289	23	415.498	Invasin
	28289	23	415.498	Transposase
	28289	23	415.498	Transposase
	28289	23	415.498	SpvD
	28289	23	415.498	FIG01047640: hypothetical protein
	28289	23	415.498	hypothetical protein
	28289	23	415.498	FIG01046993: hypothetical protein
	28289	23	415.498	Actin-ADP-ribosyltransferase, toxin SpvB
	28289	23	415.498	FIG01046247: hypothetical protein
	28289	23	415.498	28.1 kDa virulence protein
	28289	23	415.498	Gifsy-2 prophage lysozyme( EC:3.2.1.17 )
	28289	23	415.498	Virulence genes transcriptional activator
	28289	23	415.498	FIG01049561: hypothetical protein
	28289	23	415.498	Mobile element protein
	1790	75	381.394	Attachment invasion locus protein precursor
	1790	75	381.394	FIG01048943: hypothetical protein
	1790	75	381.394	Porin thermoregulatory protein envY
	48132	18	338.605	Adenine-specific methyltransferase (EC 2.1.1.72)
	48132	18	338.605	putative cytoplasmic protein
	48132	18	338.605	FIG01046678: hypothetical protein
	48132	18	338.605	FIG00638373: hypothetical protein
	48132	18	338.605	FIG01047435: hypothetical protein
	48132	18	338.605	Putative antirestriction protein
	48132	18	338.605	Putative cytoplasmic protein
	48132	18	338.605	hypothetical protein
	48132	18	338.605	DNA polymerase III theta subunit (EC 2.7.7.7)
	48132	18	338.605	hypothetical protein
	48132	18	338.605	Single-stranded DNA-binding protein
	48132	18	338.605	Putative cytoplasmic protein
	48132	18	338.605	FIG00732614: hypothetical protein
	48132	18	338.605	PsiB
	48132	18	338.605	PsiA protein
	48132	18	338.605	FIG01046939: hypothetical protein
	48132	18	338.605	FIG01049080: hypothetical protein
	48132	18	338.605	unnamed protein product
	48132	18	338.605	unnamed protein product
	48132	18	338.605	FIG01047736: hypothetical protein
	48132	18	338.605	FIG01048798: hypothetical protein
	48132	18	338.605	X polypeptide
	48132	18	338.605	IncF plasmid conjugative transfer mating signal transduction protein TraM
	48132	18	338.605	hypothetical protein
	48132	18	338.605	IncF plasmid conjugative transfer regulator TraJ
	48132	18	338.605	IncF plasmid conjugative transfer pilin protein TraA
	48132	18	338.605	IncF plasmid conjugative transfer pilus assembly protein TraL
	48132	18	338.605	IncF plasmid conjugative transfer pilus assembly protein TraE
	48132	18	338.605	IncF plasmid conjugative transfer pilus assembly protein TraK
	48132	18	338.605	IncF plasmid conjugative transfer pilus assembly protein TraB
	48132	18	338.605	IncF plasmid conjugative transfer protein TraP
	48132	18	338.605	IncF plasmid conjugative transfer protein TrbD
	48132	18	338.605	IncF plasmid conjugative transfer pilus assembly protein TraV
	48132	18	338.605	IncF plasmid conjugative transfer protein TraR
	48132	18	338.605	Conjugative transfer protein PSLT087
	48132	18	338.605	FIG01048941: hypothetical protein
	48132	18	338.605	FIG01045198: hypothetical protein
	48132	18	338.605	IncF plasmid conjugative transfer pilus assembly protein TraC
	48132	18	338.605	IncF plasmid conjugative transfer protein TrbI
	48132	18	338.605	IncF plasmid conjugative transfer pilus assembly protein TraW
	48132	18	338.605	IncF plasmid conjugative transfer pilus assembly protein TraU
	48132	18	338.605	Conjugative transfer protein PSLT093
	48132	18	338.605	IncF plasmid conjugative transfer protein TrbC
	48132	18	338.605	hypothetical protein
	48132	18	338.605	FIG00642834: hypothetical protein
	48132	18	338.605	IncF plasmid conjugative transfer protein TraN
	48132	18	338.605	IncF plasmid conjugative transfer protein TrbE
	48132	18	338.605	IncF plasmid conjugative transfer pilus assembly protein TraF
	48132	18	338.605	hypothetical protein
	48132	18	338.605	IncF plasmid conjugative transfer protein TraQ
	48132	18	338.605	IncF plasmid conjugative transfer protein TrbB
	48132	18	338.605	IncF plasmid conjugative transfer pilus assembly protein TraH
	48132	18	338.605	IncF plasmid conjugative transfer protein TraG
	48132	18	338.605	IncF plasmid conjugative transfer surface exclusion protein TraS
	48132	18	338.605	IncF plasmid conjugative transfer surface exclusion protein TraT
	48132	18	338.605	IncF plasmid conjugative transfer protein TraD
	48132	18	338.605	VapC toxin protein
	48132	18	338.605	VapB protein (antitoxin to VapC)
	48132	18	338.605	IncF plasmid conjugative transfer DNA-nicking and unwinding protein TraI
	48132	18	338.605	IncF plasmid conjugative transfer pilin acetylase TraX
	48132	18	338.605	IncF plasmid conjugative transfer fertility inhibition protein FinO
	48132	18	338.605	putative cytoplasmic protein
	48132	18	338.605	putative cytoplasmic protein
	48132	18	338.605	Endonuclease (EC 3.1.-.-)
	48132	18	338.605	DNA replication protein
	48132	18	338.605	FIG01049629: hypothetical protein
	48132	18	338.605	FIG01049227: hypothetical protein
	10924	58	380.724	FIG01047494: hypothetical protein
	10924	58	380.724	Putative cytoplasmic protein
	10924	58	380.724	Putative cytoplasmic protein
	10924	58	380.724	Error-prone repair protein UmuD
	10924	58	380.724	Error-prone, lesion bypass DNA polymerase V (UmuC)
	10924	58	380.724	Chromosome (plasmid) partitioning protein ParB
	10924	58	380.724	Chromosome (plasmid) partitioning protein ParA
	10924	58	380.724	hypothetical protein
	10924	58	380.724	Transposase
	10924	58	380.724	FIG01046430: hypothetical protein
	10924	58	380.724	FIG01047572: hypothetical protein
	10924	58	380.724	FIG01046078: hypothetical protein
	10924	58	380.724	FIG01045535: hypothetical protein
	10924	58	380.724	Alpha-helical coiled coil protein
	10924	58	380.724	Putative cytoplasmic protein
	10924	58	380.724	hypothetical protein
	28289	23	415.498	FIG01045712: hypothetical protein
	28289	23	415.498	Thiol:disulfide interchange protein dsbA precursor
	28289	23	415.498	FIG01048886: hypothetical protein
	28289	23	415.498	FIG01047632: hypothetical protein
	28289	23	415.498	Putative GerE-family regulatory protein
	28289	23	415.498	Probable regulatory protein
	28289	23	415.498	FIG01047593: hypothetical protein
	28289	23	415.498	putative outer membrane protein
	28289	23	415.498	Kappa-fimbriae probable subunit
	28289	23	415.498	Kappa-fimbriae chaperone protein
	28289	23	415.498	Kappa-fimbriae usher protein
	28289	23	415.498	FIG01047259: hypothetical protein
	28289	23	415.498	Kappa-fimbriae major subunit
	28289	23	415.498	hypothetical protein
	28289	23	415.498	Kappa-fimbriae regulatory protein
	28289	23	415.498	protein YgiW precursor
	28289	23	415.498	Resolvase
	28289	23	415.498	RepFIB replication protein A
	28289	23	415.498	FIG01048676: hypothetical protein
	28289	23	415.498	FIG01047634: hypothetical protein
	28289	23	415.498	FIG01049029: hypothetical protein
	28289	23	415.498	CcdA protein (antitoxin to CcdB)
	28289	23	415.498	CcdB toxin protein
	28289	23	415.498	putative cytoplasmic protein
	28289	23	415.498	putative cytoplasmic protein
	28289	23	415.498	Resolvase
	28289	23	415.498	Putative diguanylate cyclase/phosphodiesterase
	28289	23	415.498	unknown function
	28289	23	415.498	Putative inner membrane protein
	28289	23	415.498	Salmonella enterica serovar Choleraesuis 50k virulence plasmid DNA, complete sequence
	28289	23	415.498	Invasin
	28289	23	415.498	Transposase
	28289	23	415.498	Transposase
	28289	23	415.498	SpvD
	28289	23	415.498	FIG01047640: hypothetical protein
	28289	23	415.498	hypothetical protein
	28289	23	415.498	FIG01046993: hypothetical protein
	28289	23	415.498	Actin-ADP-ribosyltransferase, toxin SpvB
	28289	23	415.498	FIG01046247: hypothetical protein
	28289	23	415.498	28.1 kDa virulence protein
	28289	23	415.498	Gifsy-2 prophage lysozyme( EC:3.2.1.17 )
	28289	23	415.498	Virulence genes transcriptional activator
	28289	23	415.498	FIG01049561: hypothetical protein
	28289	23	415.498	Mobile element protein
PLASMID 4-2	43245	3	656.849	FIG01046738: hypothetical protein
	43245	3	656.849	YDFB protein
	43245	3	656.849	Mobile element protein
	43245	3	656.849	FIG01048106: hypothetical protein
	43245	3	656.849	FIG00642528: hypothetical protein
	43245	3	656.849	FIG01046992: hypothetical protein
	43245	3	656.849	Z1226 protein
	43245	3	656.849	FIG01047422: hypothetical protein
	43245	3	656.849	Nickel ABC transporter, periplasmic nickel-binding protein NikA (TC 3.A.1.5.3)
	43245	3	656.849	involved in conjugative DNA transfer
	43245	3	656.849	FIG00640314: hypothetical protein
	43245	3	656.849	TrbB protein
	43245	3	656.849	TrbA
	43245	3	656.849	hypothetical protein
	43245	3	656.849	FIG01049799: hypothetical protein
	43245	3	656.849	Mobile element protein
	43245	3	656.849	Mobile element protein
	43245	3	656.849	FIG00641806: hypothetical protein
	43245	3	656.849	surface exclusion protein
	43245	3	656.849	IncI1 plasmid conjugative transfer integral membrane protein TraY
	43245	3	656.849	IncI1 plasmid conjugative transfer protein TraX
	43245	3	656.849	IncI1 plasmid conjugative transfer protein TraW
	43245	3	656.849	hypothetical protein
	43245	3	656.849	IncI1 plasmid conjugative transfer protein TraU
	43245	3	656.849	IncI1 plasmid conjugative transfer protein TraT
	43245	3	656.849	IncI1 plasmid conjugative transfer protein TraS
	43245	3	656.849	IncI1 plasmid conjugative transfer protein TraR
	43245	3	656.849	IncI1 plasmid conjugative transfer protein TraQ
	43245	3	656.849	IncI1 plasmid conjugative transfer protein TraP
	43245	3	656.849	IncI1 plasmid conjugative transfer protein TraO
	43245	3	656.849	IncI1 plasmid conjugative transfer protein TraN
	43245	3	656.849	IncI1 plasmid conjugative transfer protein TraM
	43245	3	656.849	IncI1 plasmid conjugative transfer protein TraL
	43245	3	656.849	IncI1 plasmid conjugative transfer DNA primase
	43245	3	656.849	Plasmid conjugative transfer endonuclease
	43245	3	656.849	IncI1 plasmid conjugative transfer protein TraJ, related to pilus biogenesis/retracton protein
	43245	3	656.849	IncI1 plasmid conjugative transfer protein TraI
	43245	3	656.849	IncI1 plasmid conjugative transfer protein TraH
	43245	3	656.849	IncI1 plasmid conjugative transfer protein TraG
	43245	3	656.849	IncI1 plasmid conjugative transfer protein TraF
	43245	3	656.849	IncI1 plasmid conjugative transfer protein TraE
	43245	3	656.849	Shufflon-specific DNA recombinase
	43536	9	736.308	hypothetical protein
	43536	9	736.308	FIG01048508: hypothetical protein
	43536	9	736.308	FIG00640646: hypothetical protein
	43536	9	736.308	Error-prone repair protein UmuD
	43536	9	736.308	Error-prone, lesion bypass DNA polymerase V (UmuC)
	43536	9	736.308	stable plasmid inheritance protein
	43536	9	736.308	Putative stability/partitioning protein encoded within prophage CP-933T
	43536	9	736.308	ybiA
	43536	9	736.308	FIG01048970: hypothetical protein
	43536	9	736.308	Resolvase
	43536	9	736.308	CcdB toxin protein
	43536	9	736.308	CcdA protein (antitoxin to CcdB)
	43536	9	736.308	FIG01048484: hypothetical protein
	43536	9	736.308	hypothetical protein
	43536	9	736.308	FIG01046273: hypothetical protein
	43536	9	736.308	hypothetical protein
	43536	9	736.308	YdfA protein
	43536	9	736.308	YdeA protein
	43536	9	736.308	FIG01046320: hypothetical protein
	43536	9	736.308	3',5'-cyclic-nucleotide phosphodiesterase (EC 3.1.4.17)
	43536	9	736.308	FIG00641804: hypothetical protein
	43536	9	736.308	hypothetical protein
	43536	9	736.308	FIG00641828: hypothetical protein
	43536	9	736.308	hypothetical protein
	43536	9	736.308	Quaternary ammonium compound-resistance protein SugE
	43536	9	736.308	Outer membrane lipoprotein Blc
	43536	9	736.308	Beta-lactamase (EC 3.5.2.6)
	43536	9	736.308	hypothetical protein
	43536	9	736.308	Mobile element protein
	43536	9	736.308	FIG00641828: hypothetical protein
	43536	9	736.308	FIG00644632: hypothetical protein
	43536	9	736.308	FIG00643565: hypothetical protein
	43536	9	736.308	YadA
	43536	9	736.308	FIG00641434: hypothetical protein
	43536	9	736.308	YacB
	43536	9	736.308	Prevent host death protein, Phd antitoxin
	43536	9	736.308	hypothetical protein
	43536	9	736.308	replication initiation protein
	43536	9	736.308	IncI1 plasmid conjugative transfer protein TraA
	43536	9	736.308	hypothetical protein
	43536	9	736.308	IncI1 plasmid conjugative transfer NusG-type transcription antiterminator TraB
	43536	9	736.308	IncI1 plasmid conjugative transfer protein TraC
	43536	9	736.308	IncI1 plasmid conjugative transfer protein PilK
	43536	9	736.308	IncI1 plasmid conjugative transfer protein PilI
	43536	9	736.308	IncI1 plasmid conjugative transfer protein PilJ
	43536	9	736.308	IncI1 plasmid conjugative transfer protein PilL
	43536	9	736.308	IncI1 plasmid conjugative transfer protein PilM
	43536	9	736.308	IncI1 plasmid conjugative transfer lipoprotein PilN
	43536	9	736.308	IncI1 plasmid pilus assembly protein PilO
	43536	9	736.308	IncI1 plasmid pilus assembly protein PilP
	43536	9	736.308	IncI1 plasmid conjugative transfer ATPase PilQ
	43536	9	736.308	IncI1 plasmid conjugative transfer inner membrane protein PilR
	43536	9	736.308	IncI1 plasmid conjugative transfer prepilin PilS
PLASMID 5-1	17976	33	340.989	Orf10
	17976	33	340.989	Putative diguanylate cyclase/phosphodiesterase
	17976	33	340.989	Resolvase
	17976	33	340.989	putative cytoplasmic protein
	17976	33	340.989	putative cytoplasmic protein
	17976	33	340.989	CcdB toxin protein
	17976	33	340.989	CcdA protein (antitoxin to CcdB)
	17976	33	340.989	FIG01049029: hypothetical protein
	17976	33	340.989	FIG01047634: hypothetical protein
	17976	33	340.989	FIG01048676: hypothetical protein
	17976	33	340.989	RepFIB replication protein A
	17976	33	340.989	Resolvase
	17976	33	340.989	protein YgiW precursor
	17976	33	340.989	Kappa-fimbriae regulatory protein
	17976	33	340.989	hypothetical protein
	17976	33	340.989	Kappa-fimbriae major subunit
	17976	33	340.989	FIG01047259: hypothetical protein
	17976	33	340.989	Kappa-fimbriae usher protein
	17976	33	340.989	Kappa-fimbriae chaperone protein
	17976	33	340.989	Kappa-fimbriae probable subunit
	17976	33	340.989	putative outer membrane protein
	17976	33	340.989	FIG01047593: hypothetical protein
	17976	33	340.989	Probable regulatory protein
	17976	33	340.989	Putative GerE-family regulatory protein
	17976	33	340.989	FIG01047632: hypothetical protein
	17976	33	340.989	FIG01048886: hypothetical protein
	17976	33	340.989	Thiol:disulfide interchange protein dsbA precursor
	17976	33	340.989	FIG01045712: hypothetical protein
	10195	93	382.446	Mobile element protein
	10195	93	382.446	FIG01049561: hypothetical protein
	10195	93	382.446	Virulence genes transcriptional activator
	10195	93	382.446	Gifsy-2 prophage lysozyme( EC:3.2.1.17 )
	10195	93	382.446	28.1 kDa virulence protein
	10195	93	382.446	FIG01046247: hypothetical protein
	10195	93	382.446	Actin-ADP-ribosyltransferase, toxin SpvB
	10195	93	382.446	FIG01046993: hypothetical protein
	10195	93	382.446	hypothetical protein
	10195	93	382.446	FIG01047640: hypothetical protein
	10195	93	382.446	SpvD
	10195	93	382.446	Transposase
	10195	93	382.446	Transposase
	10195	93	382.446	Invasin
	10195	93	382.446	Salmonella enterica serovar Choleraesuis 50k virulence plasmid DNA, complete sequence
	94823	77	201.34	Putative periplasmic protein
	94823	77	201.34	FIG002776: hypothetical protein
	94823	77	201.34	Sensor protein PhoQ (EC 2.7.13.3)
	94823	77	201.34	Transcriptional regulatory protein PhoP
	94823	77	201.34	Adenylosuccinate lyase (EC 4.3.2.2)
	94823	77	201.34	FIG002903: a protein of unknown function perhaps involved in purine metabolism
	94823	77	201.34	tRNA-specific 2-thiouridylase MnmA
	94823	77	201.34	Nudix-like NDP and NTP phosphohydrolase YmfB
	94823	77	201.34	FIG01056067: hypothetical protein
	94823	77	201.34	Ribosomal large subunit pseudouridine synthase E (EC 4.2.1.70)
	94823	77	201.34	Isocitrate dehydrogenase [NADP] (EC 1.1.1.42)
	94823	77	201.34	putative bacteriophage protein
	94823	77	201.34	hypothetical protein
	94823	77	201.34	FIG01045472: hypothetical protein
	94823	77	201.34	Probable lipoprotein envF precursor
	94823	77	201.34	Virulence protein MsgA
	94823	77	201.34	Probable lipoprotein envE precursor
	94823	77	201.34	FIG01046741: hypothetical protein
	94823	77	201.34	Putative outer membrane virulence protein PhoP
	94823	77	201.34	Attachment invasion locus protein precursor
	94823	77	201.34	Periplasmic lysozyme inhibitor of c-type lysozyme
	94823	77	201.34	Putative lipoprotein
	94823	77	201.34	FIG01046599: hypothetical protein
	94823	77	201.34	Putative cytoplasmic protein
	94823	77	201.34	Small heat shock protein
	94823	77	201.34	FIG01046570: hypothetical protein
	94823	77	201.34	Putative cytochrome
	94823	77	201.34	Putative outer membrane lipoprotein
	94823	77	201.34	FIG01046842: hypothetical protein
	94823	77	201.34	FIG01046608: hypothetical protein
	94823	77	201.34	Nickel ABC transporter, periplasmic nickel-binding protein nikA2 (TC 3.A.1.5.3)
	94823	77	201.34	Nickel transport system permease protein nikB2 (TC 3.A.1.5.3)
	94823	77	201.34	Nickel transport system permease protein nikC2 (TC 3.A.1.5.3)
	94823	77	201.34	Nickel transport ATP-binding protein nikD2 (TC 3.A.1.5.3)
	94823	77	201.34	Nickel transport ATP-binding protein nikE2 (TC 3.A.1.5.3)
	94823	77	201.34	Putative inner membrane protein
	94823	77	201.34	Ferredoxin
	94823	77	201.34	Candidate zinc-binding lipoprotein ZinT
	94823	77	201.34	Streptomycin 3''-O-adenylyltransferase (EC 2.7.7.47) @ Spectinomycin 9-O-adenylyltransferase
	94823	77	201.34	Putative regulatory protein
	94823	77	201.34	Transcriptional regulator, MerR family
	94823	77	201.34	Putative cytoplasmic protein
	94823	77	201.34	FIG01045247: hypothetical protein
	94823	77	201.34	Periplasmic chorismate mutase I precursor (EC 5.4.99.5)
	94823	77	201.34	Putative transport protein
	94823	77	201.34	FIG01046394: hypothetical protein
	94823	77	201.34	Putative cytoplasmic protein
	94823	77	201.34	Putative cytoplasmic protein
	94823	77	201.34	Putative membrane protein
	94823	77	201.34	FIG01045255: hypothetical protein
	94823	77	201.34	UPF0410 protein YeaQ
	94823	77	201.34	FIG01046412: hypothetical protein
	94823	77	201.34	FIG00638802: hypothetical protein
	94823	77	201.34	Putative periplasmic protein
	94823	77	201.34	FIG00638254: hypothetical protein
	94823	77	201.34	FIG01047928: hypothetical protein
	94823	77	201.34	putative MFS family transport protein (amino acid/amine transport)
	94823	77	201.34	Transcriptional regulator, AraC family
	94823	77	201.34	Putative inner membrane protein
	94823	77	201.34	FIG01045429: hypothetical protein
	94823	77	201.34	putative inner membrane protein
	94823	77	201.34	Putative uncharacterized protein YeaK
	94823	77	201.34	Putative two-component response regulator and GGDEF family protein YeaJ
	94823	77	201.34	UPF0229 protein YeaH
	94823	77	201.34	FIG01045176: hypothetical protein
	94823	77	201.34	Serine protein kinase (prkA protein), P-loop containing
	94823	77	201.34	MltA-interacting protein MipA
	94823	77	201.34	Transcriptional regulator
	94823	77	201.34	Putative oxidoreductase YeaE, aldo/keto reductase family
	94823	77	201.34	Aldose 1-epimerase family protein YeaD
	94823	77	201.34	NAD-dependent glyceraldehyde-3-phosphate dehydrogenase (EC 1.2.1.12)
	94823	77	201.34	Peptide methionine sulfoxide reductase MsrB (EC 1.8.4.12)
	94823	77	201.34	Uncharacterized protein YeaC
	94823	77	201.34	Nicotinamidase (EC 3.5.1.19)
	94823	77	201.34	L-asparaginase I, cytoplasmic (EC 3.5.1.1)
	94823	77	201.34	Protease IV (EC 3.4.21.-)
	94823	77	201.34	Protein ydjA
	94823	77	201.34	Selenide,water dikinase (EC 2.7.9.3)
	94823	77	201.34	DNA topoisomerase III (EC 5.99.1.2)
	94823	77	201.34	NADP-specific glutamate dehydrogenase (EC 1.4.1.4)
	94823	77	201.34	FIG00638396: hypothetical protein
	94823	77	201.34	5-methyl-dCTP pyrophosphohydrolase (EC 3.6.1.-)
	94823	77	201.34	Exodeoxyribonuclease III (EC 3.1.11.2)
	94823	77	201.34	FIG01046149: hypothetical protein
	94823	77	201.34	Succinylornithine transaminase (EC 2.6.1.81)
	94823	77	201.34	Arginine N-succinyltransferase (EC 2.3.1.109)
	94823	77	201.34	Succinylglutamic semialdehyde dehydrogenase (EC 1.2.1.71)
	94823	77	201.34	Succinylarginine dihydrolase (EC 3.5.3.23)
	94823	77	201.34	Succinylglutamate desuccinylase (EC 3.5.1.96)
	94823	77	201.34	Periplasmic protein related to spheroblast formation
	94823	77	201.34	Excinuclease cho (excinuclease ABC alternative C subunit)
	94823	77	201.34	NAD synthetase (EC 6.3.1.5)
	94823	77	201.34	FIG01046153: hypothetical protein
	94823	77	201.34	Osmotically inducible lipoprotein E precursor
	94823	77	201.34	PTS system, chitobiose-specific IIB component (EC 2.7.1.69)
	94823	77	201.34	PTS system, chitobiose-specific IIC component (EC 2.7.1.69)
	94823	77	201.34	PTS system, chitobiose-specific IIA component (EC 2.7.1.69)
	94823	77	201.34	Chitobiose-specific regulator ChbR, AraC family
	94823	77	201.34	Chitobiose-specific 6-phospho-beta-glucosidase ChbF (EC 3.2.1.86)
	94823	77	201.34	Cellobiose phosphotransferase system YdjC-like protein
	94823	77	201.34	Catalase (EC 1.11.1.6)
	94823	77	201.34	Cell division activator cedA
	94823	77	201.34	L-cystine uptake protein TcyP
	94823	77	201.34	FIG00638530: hypothetical protein
	94823	77	201.34	2-deoxyglucose-6-phosphate hydrolase YniC
	94823	77	201.34	Putative membrane protein
	94823	77	201.34	Ribulosamine/erythrulosamine 3-kinase potentially involved in protein deglycation
	94823	77	201.34	FIG00637864: hypothetical protein
	94823	77	201.34	6-phosphofructokinase class II (EC 2.7.1.11)
	94823	77	201.34	Putative outer membrane protein
	94823	77	201.34	putative outer membrane protein
	94823	77	201.34	Putative inner membrane protein
	94823	77	201.34	Nuclease precursor (EC 3.1.30.2)
	94823	77	201.34	tRNA-Arg-CCT
	94823	77	201.34	tRNA-Arg-TCT
	4340	27	322.43	Carbonic anhydrase (EC 4.2.1.1)
	4340	27	322.43	RlgA
	4340	27	322.43	FIG01046087: hypothetical protein
	4340	27	322.43	Putative integrase protein
	4340	27	322.43	COG3267: Type II secretory pathway, component ExeA (predicted ATPase)
	59076	7	309.963	FIG01049227: hypothetical protein
	59076	7	309.963	FIG01049629: hypothetical protein
	59076	7	309.963	DNA replication protein
	59076	7	309.963	DNA replication protein
	59076	7	309.963	Endonuclease (EC 3.1.-.-)
	59076	7	309.963	putative cytoplasmic protein
	59076	7	309.963	putative cytoplasmic protein
	59076	7	309.963	IncF plasmid conjugative transfer fertility inhibition protein FinO
	59076	7	309.963	IncF plasmid conjugative transfer pilin acetylase TraX
	59076	7	309.963	IncF plasmid conjugative transfer DNA-nicking and unwinding protein TraI
	59076	7	309.963	VapB protein (antitoxin to VapC)
	59076	7	309.963	VapC toxin protein
	59076	7	309.963	IncF plasmid conjugative transfer protein TraD
	59076	7	309.963	IncF plasmid conjugative transfer surface exclusion protein TraT
	59076	7	309.963	IncF plasmid conjugative transfer surface exclusion protein TraS
	59076	7	309.963	IncF plasmid conjugative transfer protein TraG
	59076	7	309.963	IncF plasmid conjugative transfer pilus assembly protein TraH
	59076	7	309.963	IncF plasmid conjugative transfer protein TrbB
	59076	7	309.963	IncF plasmid conjugative transfer protein TraQ
	59076	7	309.963	hypothetical protein
	59076	7	309.963	IncF plasmid conjugative transfer pilus assembly protein TraF
	59076	7	309.963	IncF plasmid conjugative transfer protein TrbE
	59076	7	309.963	IncF plasmid conjugative transfer protein TraN
	59076	7	309.963	FIG00642834: hypothetical protein
	59076	7	309.963	hypothetical protein
	59076	7	309.963	IncF plasmid conjugative transfer protein TrbC
	59076	7	309.963	Conjugative transfer protein PSLT093
	59076	7	309.963	IncF plasmid conjugative transfer pilus assembly protein TraU
	59076	7	309.963	IncF plasmid conjugative transfer pilus assembly protein TraW
	59076	7	309.963	IncF plasmid conjugative transfer protein TrbI
	59076	7	309.963	IncF plasmid conjugative transfer pilus assembly protein TraC
	59076	7	309.963	FIG01045198: hypothetical protein
	59076	7	309.963	FIG01048941: hypothetical protein
	59076	7	309.963	Conjugative transfer protein PSLT087
	59076	7	309.963	IncF plasmid conjugative transfer protein TraR
	59076	7	309.963	IncF plasmid conjugative transfer pilus assembly protein TraV
	59076	7	309.963	IncF plasmid conjugative transfer protein TrbD
	59076	7	309.963	IncF plasmid conjugative transfer protein TraP
	59076	7	309.963	IncF plasmid conjugative transfer pilus assembly protein TraB
	59076	7	309.963	IncF plasmid conjugative transfer pilus assembly protein TraK
	59076	7	309.963	IncF plasmid conjugative transfer pilus assembly protein TraE
	59076	7	309.963	IncF plasmid conjugative transfer pilus assembly protein TraL
	59076	7	309.963	IncF plasmid conjugative transfer pilin protein TraA
	59076	7	309.963	IncF plasmid conjugative transfer regulator TraJ
	59076	7	309.963	hypothetical protein
	59076	7	309.963	IncF plasmid conjugative transfer mating signal transduction protein TraM
	59076	7	309.963	X polypeptide
	59076	7	309.963	FIG01048798: hypothetical protein
	59076	7	309.963	FIG01047736: hypothetical protein
	59076	7	309.963	unnamed protein product
	59076	7	309.963	unnamed protein product
	59076	7	309.963	FIG01049080: hypothetical protein
	59076	7	309.963	FIG01046939: hypothetical protein
	59076	7	309.963	PsiA protein
	59076	7	309.963	PsiB
	59076	7	309.963	FIG00732614: hypothetical protein
	59076	7	309.963	Putative cytoplasmic protein
	59076	7	309.963	Single-stranded DNA-binding protein
	59076	7	309.963	hypothetical protein
	59076	7	309.963	DNA polymerase III theta subunit (EC 2.7.7.7)
	59076	7	309.963	Putative cytoplasmic protein
	59076	7	309.963	Putative antirestriction protein
	59076	7	309.963	FIG01047435: hypothetical protein
	59076	7	309.963	FIG00638373: hypothetical protein
	59076	7	309.963	FIG01046678: hypothetical protein
	59076	7	309.963	putative cytoplasmic protein
	59076	7	309.963	Adenine-specific methyltransferase (EC 2.1.1.72)
	59076	7	309.963	FIG01047494: hypothetical protein
	59076	7	309.963	Putative cytoplasmic protein
	59076	7	309.963	Putative cytoplasmic protein
	59076	7	309.963	Error-prone repair protein UmuD
	59076	7	309.963	Error-prone, lesion bypass DNA polymerase V (UmuC)
	59076	7	309.963	Chromosome (plasmid) partitioning protein ParB
	59076	7	309.963	Chromosome (plasmid) partitioning protein ParA
	59076	7	309.963	hypothetical protein
	59076	7	309.963	Transposase
	59076	7	309.963	FIG01046430: hypothetical protein
	59076	7	309.963	FIG01047572: hypothetical protein
	59076	7	309.963	FIG01046078: hypothetical protein
	59076	7	309.963	FIG01045535: hypothetical protein
	59076	7	309.963	Alpha-helical coiled coil protein
	59076	7	309.963	Putative cytoplasmic protein
	59076	7	309.963	hypothetical protein
PLASMID 5-2	2095	2	8518.84	replication protein
PLASMID 5-3	4074	22	5910.44	Mobilization protein
	4074	22	5910.44	Replication protein
	4074	22	5910.44	hypothetical protein
PLASMID 6-1	28289	7	164.328	FIG01045712: hypothetical protein
	28289	7	164.328	Thiol:disulfide interchange protein dsbA precursor
	28289	7	164.328	FIG01048886: hypothetical protein
	28289	7	164.328	FIG01047632: hypothetical protein
	28289	7	164.328	Putative GerE-family regulatory protein
	28289	7	164.328	Probable regulatory protein
	28289	7	164.328	FIG01047593: hypothetical protein
	28289	7	164.328	putative outer membrane protein
	28289	7	164.328	Kappa-fimbriae probable subunit
	28289	7	164.328	Kappa-fimbriae chaperone protein
	28289	7	164.328	Kappa-fimbriae usher protein
	28289	7	164.328	FIG01047259: hypothetical protein
	28289	7	164.328	Kappa-fimbriae major subunit
	28289	7	164.328	hypothetical protein
	28289	7	164.328	Kappa-fimbriae regulatory protein
	28289	7	164.328	protein YgiW precursor
	28289	7	164.328	Resolvase
	28289	7	164.328	RepFIB replication protein A
	28289	7	164.328	FIG01048676: hypothetical protein
	28289	7	164.328	FIG01047634: hypothetical protein
	28289	7	164.328	FIG01049029: hypothetical protein
	28289	7	164.328	CcdA protein (antitoxin to CcdB)
	28289	7	164.328	CcdB toxin protein
	28289	7	164.328	putative cytoplasmic protein
	28289	7	164.328	putative cytoplasmic protein
	28289	7	164.328	Resolvase
	28289	7	164.328	Putative diguanylate cyclase/phosphodiesterase
	28289	7	164.328	Orf10
	28289	7	164.328	Putative inner membrane protein
	28289	7	164.328	Salmonella enterica serovar Choleraesuis 50k virulence plasmid DNA, complete sequence
	28289	7	164.328	Invasin
	28289	7	164.328	Transposase
	28289	7	164.328	Transposase
	28289	7	164.328	SpvD
	28289	7	164.328	FIG01047640: hypothetical protein
	28289	7	164.328	hypothetical protein
	28289	7	164.328	FIG01046993: hypothetical protein
	28289	7	164.328	Actin-ADP-ribosyltransferase, toxin SpvB
	28289	7	164.328	FIG01046247: hypothetical protein
	28289	7	164.328	28.1 kDa virulence protein
	28289	7	164.328	Gifsy-2 prophage lysozyme( EC:3.2.1.17 )
	28289	7	164.328	Virulence genes transcriptional activator
	28289	7	164.328	FIG01049561: hypothetical protein
	28289	7	164.328	Mobile element protein
	59072	11	151.398	hypothetical protein
	59072	11	151.398	Putative cytoplasmic protein
	59072	11	151.398	Alpha-helical coiled coil protein
	59072	11	151.398	FIG01045535: hypothetical protein
	59072	11	151.398	FIG01046078: hypothetical protein
	59072	11	151.398	FIG01047572: hypothetical protein
	59072	11	151.398	FIG01046430: hypothetical protein
	59072	11	151.398	Transposase
	59072	11	151.398	hypothetical protein
	59072	11	151.398	Chromosome (plasmid) partitioning protein ParA
	59072	11	151.398	Chromosome (plasmid) partitioning protein ParB
	59072	11	151.398	Error-prone, lesion bypass DNA polymerase V (UmuC)
	59072	11	151.398	Error-prone repair protein UmuD
	59072	11	151.398	Putative cytoplasmic protein
	59072	11	151.398	Putative cytoplasmic protein
	59072	11	151.398	FIG01047494: hypothetical protein
	59072	11	151.398	Adenine-specific methyltransferase (EC 2.1.1.72)
	59072	11	151.398	putative cytoplasmic protein
	59072	11	151.398	FIG01046678: hypothetical protein
	59072	11	151.398	FIG00638373: hypothetical protein
	59072	11	151.398	FIG01047435: hypothetical protein
	59072	11	151.398	Putative antirestriction protein
	59072	11	151.398	Putative cytoplasmic protein
	59072	11	151.398	DNA polymerase III theta subunit (EC 2.7.7.7)
	59072	11	151.398	hypothetical protein
	59072	11	151.398	Single-stranded DNA-binding protein
	59072	11	151.398	Putative cytoplasmic protein
	59072	11	151.398	FIG00732614: hypothetical protein
	59072	11	151.398	PsiB
	59072	11	151.398	PsiA protein
	59072	11	151.398	FIG01046939: hypothetical protein
	59072	11	151.398	FIG01049080: hypothetical protein
	59072	11	151.398	unnamed protein product
	59072	11	151.398	unnamed protein product
	59072	11	151.398	FIG01047736: hypothetical protein
	59072	11	151.398	FIG01048798: hypothetical protein
	59072	11	151.398	X polypeptide
	59072	11	151.398	IncF plasmid conjugative transfer mating signal transduction protein TraM
	59072	11	151.398	IncF plasmid conjugative transfer regulator TraJ
	59072	11	151.398	IncF plasmid conjugative transfer pilin protein TraA
	59072	11	151.398	IncF plasmid conjugative transfer pilus assembly protein TraL
	59072	11	151.398	IncF plasmid conjugative transfer pilus assembly protein TraE
	59072	11	151.398	IncF plasmid conjugative transfer pilus assembly protein TraK
	59072	11	151.398	IncF plasmid conjugative transfer pilus assembly protein TraB
	59072	11	151.398	IncF plasmid conjugative transfer protein TraP
	59072	11	151.398	IncF plasmid conjugative transfer protein TrbD
	59072	11	151.398	IncF plasmid conjugative transfer pilus assembly protein TraV
	59072	11	151.398	IncF plasmid conjugative transfer protein TraR
	59072	11	151.398	Conjugative transfer protein PSLT087
	59072	11	151.398	FIG01048941: hypothetical protein
	59072	11	151.398	FIG01045198: hypothetical protein
	59072	11	151.398	IncF plasmid conjugative transfer pilus assembly protein TraC
	59072	11	151.398	IncF plasmid conjugative transfer protein TrbI
	59072	11	151.398	IncF plasmid conjugative transfer pilus assembly protein TraW
	59072	11	151.398	IncF plasmid conjugative transfer pilus assembly protein TraU
	59072	11	151.398	Conjugative transfer protein PSLT093
	59072	11	151.398	IncF plasmid conjugative transfer protein TrbC
	59072	11	151.398	hypothetical protein
	59072	11	151.398	FIG00642834: hypothetical protein
	59072	11	151.398	IncF plasmid conjugative transfer protein TraN
	59072	11	151.398	IncF plasmid conjugative transfer protein TrbE
	59072	11	151.398	IncF plasmid conjugative transfer pilus assembly protein TraF
	59072	11	151.398	hypothetical protein
	59072	11	151.398	IncF plasmid conjugative transfer protein TraQ
	59072	11	151.398	IncF plasmid conjugative transfer protein TrbB
	59072	11	151.398	IncF plasmid conjugative transfer pilus assembly protein TraH
	59072	11	151.398	IncF plasmid conjugative transfer protein TraG
	59072	11	151.398	IncF plasmid conjugative transfer surface exclusion protein TraS
	59072	11	151.398	IncF plasmid conjugative transfer surface exclusion protein TraT
	59072	11	151.398	IncF plasmid conjugative transfer protein TraD
	59072	11	151.398	VapC toxin protein
	59072	11	151.398	VapB protein (antitoxin to VapC)
	59072	11	151.398	IncF plasmid conjugative transfer DNA-nicking and unwinding protein TraI
	59072	11	151.398	IncF plasmid conjugative transfer pilin acetylase TraX
	59072	11	151.398	IncF plasmid conjugative transfer fertility inhibition protein FinO
	59072	11	151.398	putative cytoplasmic protein
	59072	11	151.398	putative cytoplasmic protein
	59072	11	151.398	Endonuclease (EC 3.1.-.-)
	59072	11	151.398	DNA replication protein
	59072	11	151.398	DNA replication protein
	59072	11	151.398	FIG01049629: hypothetical protein
	59072	11	151.398	FIG01049227: hypothetical protein
	1790	41	158.935	Porin thermoregulatory protein envY
	1790	41	158.935	FIG01048943: hypothetical protein
	1790	41	158.935	Attachment invasion locus protein precursor
	4340	6	156.178	Carbonic anhydrase (EC 4.2.1.1)
	4340	6	156.178	RlgA
	4340	6	156.178	FIG01046087: hypothetical protein
	4340	6	156.178	Putative integrase protein
	4340	6	156.178	COG3267: Type II secretory pathway, component ExeA (predicted ATPase)
PLASMID 6-2	4074	1	2711.44	hypothetical protein
	4074	1	2711.44	Mobilization protein
	4074	1	2711.44	Replication protein
PLASMID 6-3	2095	3	4775.58	replication protein
PLASMID 7-1	28289	17	616.876	Mobile element protein
	28289	17	616.876	FIG01049561: hypothetical protein
	28289	17	616.876	Virulence genes transcriptional activator
	28289	17	616.876	Gifsy-2 prophage lysozyme( EC:3.2.1.17 )
	28289	17	616.876	28.1 kDa virulence protein
	28289	17	616.876	FIG01046247: hypothetical protein
	28289	17	616.876	Actin-ADP-ribosyltransferase, toxin SpvB
	28289	17	616.876	FIG01046993: hypothetical protein
	28289	17	616.876	hypothetical protein
	28289	17	616.876	FIG01047640: hypothetical protein
	28289	17	616.876	SpvD
	28289	17	616.876	Transposase
	28289	17	616.876	Transposase
	28289	17	616.876	Invasin
	28289	17	616.876	Salmonella enterica serovar Choleraesuis 50k virulence plasmid DNA, complete sequence
	28289	17	616.876	Putative inner membrane protein
	28289	17	616.876	Orf10
	28289	17	616.876	Putative diguanylate cyclase/phosphodiesterase
	28289	17	616.876	Resolvase
	28289	17	616.876	putative cytoplasmic protein
	28289	17	616.876	putative cytoplasmic protein
	28289	17	616.876	CcdB toxin protein
	28289	17	616.876	CcdA protein (antitoxin to CcdB)
	28289	17	616.876	FIG01049029: hypothetical protein
	28289	17	616.876	FIG01047634: hypothetical protein
	28289	17	616.876	FIG01048676: hypothetical protein
	28289	17	616.876	RepFIB replication protein A
	28289	17	616.876	Resolvase
	28289	17	616.876	protein YgiW precursor
	28289	17	616.876	Kappa-fimbriae regulatory protein
	28289	17	616.876	hypothetical protein
	28289	17	616.876	Kappa-fimbriae major subunit
	28289	17	616.876	FIG01047259: hypothetical protein
	28289	17	616.876	Kappa-fimbriae usher protein
	28289	17	616.876	Kappa-fimbriae chaperone protein
	28289	17	616.876	Kappa-fimbriae probable subunit
	28289	17	616.876	putative outer membrane protein
	28289	17	616.876	FIG01047593: hypothetical protein
	28289	17	616.876	Probable regulatory protein
	28289	17	616.876	Putative GerE-family regulatory protein
	28289	17	616.876	FIG01047632: hypothetical protein
	28289	17	616.876	FIG01048886: hypothetical protein
	28289	17	616.876	Thiol:disulfide interchange protein dsbA precursor
	28289	17	616.876	FIG01045712: hypothetical protein
	37714	8	527.477	FIG01049227: hypothetical protein
	37714	8	527.477	FIG01049629: hypothetical protein
	37714	8	527.477	DNA replication protein
	37714	8	527.477	DNA replication protein
	37714	8	527.477	Endonuclease (EC 3.1.-.-)
	37714	8	527.477	putative cytoplasmic protein
	37714	8	527.477	putative cytoplasmic protein
	37714	8	527.477	IncF plasmid conjugative transfer fertility inhibition protein FinO
	37714	8	527.477	IncF plasmid conjugative transfer pilin acetylase TraX
	37714	8	527.477	IncF plasmid conjugative transfer DNA-nicking and unwinding protein TraI
	37714	8	527.477	VapB protein (antitoxin to VapC)
	37714	8	527.477	VapC toxin protein
	37714	8	527.477	IncF plasmid conjugative transfer protein TraD
	37714	8	527.477	IncF plasmid conjugative transfer surface exclusion protein TraT
	37714	8	527.477	IncF plasmid conjugative transfer surface exclusion protein TraS
	37714	8	527.477	IncF plasmid conjugative transfer protein TraG
	37714	8	527.477	IncF plasmid conjugative transfer pilus assembly protein TraH
	37714	8	527.477	IncF plasmid conjugative transfer protein TrbB
	37714	8	527.477	IncF plasmid conjugative transfer protein TraQ
	37714	8	527.477	hypothetical protein
	37714	8	527.477	IncF plasmid conjugative transfer pilus assembly protein TraF
	37714	8	527.477	IncF plasmid conjugative transfer protein TrbE
	37714	8	527.477	IncF plasmid conjugative transfer protein TraN
	37714	8	527.477	FIG00642834: hypothetical protein
	37714	8	527.477	hypothetical protein
	37714	8	527.477	IncF plasmid conjugative transfer protein TrbC
	37714	8	527.477	Conjugative transfer protein PSLT093
	37714	8	527.477	IncF plasmid conjugative transfer pilus assembly protein TraU
	37714	8	527.477	IncF plasmid conjugative transfer pilus assembly protein TraW
	37714	8	527.477	IncF plasmid conjugative transfer protein TrbI
	37714	8	527.477	IncF plasmid conjugative transfer pilus assembly protein TraC
	37714	8	527.477	FIG01045198: hypothetical protein
	37714	8	527.477	FIG01048941: hypothetical protein
	37714	8	527.477	Conjugative transfer protein PSLT087
	37714	8	527.477	IncF plasmid conjugative transfer protein TraR
	37714	8	527.477	IncF plasmid conjugative transfer pilus assembly protein TraV
	37714	8	527.477	IncF plasmid conjugative transfer protein TrbD
	37714	8	527.477	IncF plasmid conjugative transfer protein TraP
	37714	8	527.477	IncF plasmid conjugative transfer pilus assembly protein TraB
	37714	8	527.477	IncF plasmid conjugative transfer pilus assembly protein TraK
	37714	8	527.477	IncF plasmid conjugative transfer pilus assembly protein TraE
	37714	8	527.477	IncF plasmid conjugative transfer pilus assembly protein TraL
	37714	8	527.477	IncF plasmid conjugative transfer pilin protein TraA
	37714	8	527.477	IncF plasmid conjugative transfer regulator TraJ
	37714	8	527.477	hypothetical protein
	37714	8	527.477	IncF plasmid conjugative transfer mating signal transduction protein TraM
	37714	8	527.477	X polypeptide
	37714	8	527.477	FIG01048798: hypothetical protein
	10924	38	562.499	hypothetical protein
	10924	38	562.499	Putative cytoplasmic protein
	10924	38	562.499	Orf43
	10924	38	562.499	Alpha-helical coiled coil protein
	10924	38	562.499	FIG01045535: hypothetical protein
	10924	38	562.499	FIG01046078: hypothetical protein
	10924	38	562.499	FIG01047572: hypothetical protein
	10924	38	562.499	FIG01046430: hypothetical protein
	10924	38	562.499	Transposase
	10924	38	562.499	hypothetical protein
	10924	38	562.499	Chromosome (plasmid) partitioning protein ParA
	10924	38	562.499	Chromosome (plasmid) partitioning protein ParB
	10924	38	562.499	Error-prone, lesion bypass DNA polymerase V (UmuC)
	10924	38	562.499	Error-prone repair protein UmuD
	10924	38	562.499	Putative cytoplasmic protein
	10924	38	562.499	Putative cytoplasmic protein
	10924	38	562.499	FIG01047494: hypothetical protein
	4340	43	530.137	COG3267: Type II secretory pathway, component ExeA (predicted ATPase)
	4340	43	530.137	putative integrase protein
	4340	43	530.137	RlgA
	4340	43	530.137	Carbonic anhydrase (EC 4.2.1.1)
PLASMID 7-2	43245	4	1027.16	Shufflon-specific DNA recombinase
	43245	4	1027.16	IncI1 plasmid conjugative transfer protein TraE
	43245	4	1027.16	IncI1 plasmid conjugative transfer protein TraF
	43245	4	1027.16	IncI1 plasmid conjugative transfer protein TraG
	43245	4	1027.16	IncI1 plasmid conjugative transfer protein TraH
	43245	4	1027.16	IncI1 plasmid conjugative transfer protein TraI
	43245	4	1027.16	IncI1 plasmid conjugative transfer protein TraJ, related to pilus biogenesis/retracton protein
	43245	4	1027.16	Plasmid conjugative transfer endonuclease
	43245	4	1027.16	IncI1 plasmid conjugative transfer DNA primase
	43245	4	1027.16	IncI1 plasmid conjugative transfer protein TraL
	43245	4	1027.16	IncI1 plasmid conjugative transfer protein TraM
	43245	4	1027.16	IncI1 plasmid conjugative transfer protein TraN
	43245	4	1027.16	IncI1 plasmid conjugative transfer protein TraO
	43245	4	1027.16	IncI1 plasmid conjugative transfer protein TraP
	43245	4	1027.16	IncI1 plasmid conjugative transfer protein TraQ
	43245	4	1027.16	IncI1 plasmid conjugative transfer protein TraR
	43245	4	1027.16	IncI1 plasmid conjugative transfer protein TraS
	43245	4	1027.16	IncI1 plasmid conjugative transfer protein TraT
	43245	4	1027.16	IncI1 plasmid conjugative transfer protein TraU
	43245	4	1027.16	hypothetical protein
	43245	4	1027.16	IncI1 plasmid conjugative transfer protein TraW
	43245	4	1027.16	IncI1 plasmid conjugative transfer protein TraX
	43245	4	1027.16	IncI1 plasmid conjugative transfer integral membrane protein TraY
	43245	4	1027.16	surface exclusion protein
	43245	4	1027.16	hypothetical protein
	43245	4	1027.16	FIG00641806: hypothetical protein
	43245	4	1027.16	Mobile element protein
	43245	4	1027.16	Mobile element protein
	43245	4	1027.16	FIG01049799: hypothetical protein
	43245	4	1027.16	hypothetical protein
	43245	4	1027.16	TrbA
	43245	4	1027.16	TrbB protein
	43245	4	1027.16	FIG00640314: hypothetical protein
	43245	4	1027.16	involved in conjugative DNA transfer
	43245	4	1027.16	Nickel ABC transporter, periplasmic nickel-binding protein NikA (TC 3.A.1.5.3)
	43245	4	1027.16	FIG01047422: hypothetical protein
	43245	4	1027.16	Z1226 protein
	43245	4	1027.16	FIG01046992: hypothetical protein
	43245	4	1027.16	FIG00642528: hypothetical protein
	43245	4	1027.16	FIG01048106: hypothetical protein
	43245	4	1027.16	Mobile element protein
	43245	4	1027.16	YDFB protein
	43245	4	1027.16	FIG01046738: hypothetical protein
	43536	12	1123.36	hypothetical protein
	43536	12	1123.36	FIG01048508: hypothetical protein
	43536	12	1123.36	FIG00640646: hypothetical protein
	43536	12	1123.36	Error-prone repair protein UmuD
	43536	12	1123.36	Error-prone, lesion bypass DNA polymerase V (UmuC)
	43536	12	1123.36	stable plasmid inheritance protein
	43536	12	1123.36	Putative stability/partitioning protein encoded within prophage CP-933T
	43536	12	1123.36	ybiA
	43536	12	1123.36	FIG01048970: hypothetical protein
	43536	12	1123.36	Resolvase
	43536	12	1123.36	CcdB toxin protein
	43536	12	1123.36	CcdA protein (antitoxin to CcdB)
	43536	12	1123.36	FIG01048484: hypothetical protein
	43536	12	1123.36	hypothetical protein
	43536	12	1123.36	FIG01046273: hypothetical protein
	43536	12	1123.36	hypothetical protein
	43536	12	1123.36	YdfA protein
	43536	12	1123.36	YdeA protein
	43536	12	1123.36	FIG01046320: hypothetical protein
	43536	12	1123.36	3',5'-cyclic-nucleotide phosphodiesterase (EC 3.1.4.17)
	43536	12	1123.36	FIG00641804: hypothetical protein
	43536	12	1123.36	hypothetical protein
	43536	12	1123.36	FIG00641828: hypothetical protein
	43536	12	1123.36	hypothetical protein
	43536	12	1123.36	Quaternary ammonium compound-resistance protein SugE
	43536	12	1123.36	Outer membrane lipoprotein Blc
	43536	12	1123.36	Beta-lactamase (EC 3.5.2.6)
	43536	12	1123.36	hypothetical protein
	43536	12	1123.36	Mobile element protein
	43536	12	1123.36	FIG00641828: hypothetical protein
	43536	12	1123.36	FIG00644632: hypothetical protein
	43536	12	1123.36	FIG00643565: hypothetical protein
	43536	12	1123.36	YadA
	43536	12	1123.36	FIG00641434: hypothetical protein
	43536	12	1123.36	YacB
	43536	12	1123.36	Prevent host death protein, Phd antitoxin
	43536	12	1123.36	hypothetical protein
	43536	12	1123.36	replication initiation protein
	43536	12	1123.36	IncI1 plasmid conjugative transfer protein TraA
	43536	12	1123.36	IncI1 plasmid conjugative transfer NusG-type transcription antiterminator TraB
	43536	12	1123.36	IncI1 plasmid conjugative transfer protein TraC
	43536	12	1123.36	IncI1 plasmid conjugative transfer protein PilI
	43536	12	1123.36	IncI1 plasmid conjugative transfer protein PilJ
	43536	12	1123.36	IncI1 plasmid conjugative transfer protein PilL
	43536	12	1123.36	IncI1 plasmid conjugative transfer protein PilM
	43536	12	1123.36	IncI1 plasmid conjugative transfer lipoprotein PilN
	43536	12	1123.36	IncI1 plasmid pilus assembly protein PilO
	43536	12	1123.36	IncI1 plasmid pilus assembly protein PilP
	43536	12	1123.36	IncI1 plasmid conjugative transfer ATPase PilQ
	43536	12	1123.36	IncI1 plasmid conjugative transfer inner membrane protein PilR
	43536	12	1123.36	IncI1 plasmid conjugative transfer prepilin PilS
PLASMID 8-1	28322	13	306.311	Mobile element protein
	28322	13	306.311	FIG01049561: hypothetical protein
	28322	13	306.311	Virulence genes transcriptional activator
	28322	13	306.311	Gifsy-2 prophage lysozyme( EC:3.2.1.17 )
	28322	13	306.311	28.1 kDa virulence protein
	28322	13	306.311	FIG01046247: hypothetical protein
	28322	13	306.311	Actin-ADP-ribosyltransferase, toxin SpvB
	28322	13	306.311	FIG01046993: hypothetical protein
	28322	13	306.311	hypothetical protein
	28322	13	306.311	FIG01047640: hypothetical protein
	28322	13	306.311	SpvD
	28322	13	306.311	Transposase
	28322	13	306.311	Transposase
	28322	13	306.311	Invasin
	28322	13	306.311	Salmonella enterica serovar Choleraesuis 50k virulence plasmid DNA, complete sequence
	28322	13	306.311	Putative inner membrane protein
	28322	13	306.311	Orf10
	28322	13	306.311	Putative diguanylate cyclase/phosphodiesterase
	28322	13	306.311	Resolvase
	28322	13	306.311	putative cytoplasmic protein
	28322	13	306.311	putative cytoplasmic protein
	28322	13	306.311	CcdB toxin protein
	28322	13	306.311	CcdA protein (antitoxin to CcdB)
	28322	13	306.311	FIG01049029: hypothetical protein
	28322	13	306.311	FIG01047634: hypothetical protein
	28322	13	306.311	FIG01048676: hypothetical protein
	28322	13	306.311	RepFIB replication protein A
	28322	13	306.311	Resolvase
	28322	13	306.311	protein YgiW precursor
	28322	13	306.311	Kappa-fimbriae regulatory protein
	28322	13	306.311	hypothetical protein
	28322	13	306.311	Kappa-fimbriae major subunit
	28322	13	306.311	FIG01047259: hypothetical protein
	28322	13	306.311	Kappa-fimbriae usher protein
	28322	13	306.311	Kappa-fimbriae chaperone protein
	28322	13	306.311	Kappa-fimbriae probable subunit
	28322	13	306.311	putative outer membrane protein
	28322	13	306.311	FIG01047593: hypothetical protein
	28322	13	306.311	Probable regulatory protein
	28322	13	306.311	Putative GerE-family regulatory protein
	28322	13	306.311	FIG01047632: hypothetical protein
	28322	13	306.311	FIG01048886: hypothetical protein
	28322	13	306.311	Thiol:disulfide interchange protein dsbA precursor
	28322	13	306.311	FIG01045712: hypothetical protein
	1790	74	288.143	Porin thermoregulatory protein envY
	1790	74	288.143	FIG01048943: hypothetical protein
	1790	74	288.143	Attachment invasion locus protein precursor
	48165	42	263.867	Adenine-specific methyltransferase (EC 2.1.1.72)
	48165	42	263.867	putative cytoplasmic protein
	48165	42	263.867	FIG01046678: hypothetical protein
	48165	42	263.867	FIG00638373: hypothetical protein
	48165	42	263.867	FIG01047435: hypothetical protein
	48165	42	263.867	Putative antirestriction protein
	48165	42	263.867	Putative cytoplasmic protein
	48165	42	263.867	DNA polymerase III theta subunit (EC 2.7.7.7)
	48165	42	263.867	hypothetical protein
	48165	42	263.867	Single-stranded DNA-binding protein
	48165	42	263.867	Putative cytoplasmic protein
	48165	42	263.867	FIG00732614: hypothetical protein
	48165	42	263.867	PsiB
	48165	42	263.867	PsiA protein
	48165	42	263.867	FIG01046939: hypothetical protein
	48165	42	263.867	FIG01049080: hypothetical protein
	48165	42	263.867	unnamed protein product
	48165	42	263.867	unnamed protein product
	48165	42	263.867	FIG01047736: hypothetical protein
	48165	42	263.867	FIG01048798: hypothetical protein
	48165	42	263.867	X polypeptide
	48165	42	263.867	IncF plasmid conjugative transfer mating signal transduction protein TraM
	48165	42	263.867	hypothetical protein
	48165	42	263.867	IncF plasmid conjugative transfer regulator TraJ
	48165	42	263.867	IncF plasmid conjugative transfer pilin protein TraA
	48165	42	263.867	IncF plasmid conjugative transfer pilus assembly protein TraL
	48165	42	263.867	IncF plasmid conjugative transfer pilus assembly protein TraE
	48165	42	263.867	IncF plasmid conjugative transfer pilus assembly protein TraK
	48165	42	263.867	IncF plasmid conjugative transfer pilus assembly protein TraB
	48165	42	263.867	IncF plasmid conjugative transfer protein TraP
	48165	42	263.867	IncF plasmid conjugative transfer protein TrbD
	48165	42	263.867	IncF plasmid conjugative transfer pilus assembly protein TraV
	48165	42	263.867	IncF plasmid conjugative transfer protein TraR
	48165	42	263.867	Conjugative transfer protein PSLT087
	48165	42	263.867	FIG01048941: hypothetical protein
	48165	42	263.867	FIG01045198: hypothetical protein
	48165	42	263.867	IncF plasmid conjugative transfer pilus assembly protein TraC
	48165	42	263.867	IncF plasmid conjugative transfer protein TrbI
	48165	42	263.867	IncF plasmid conjugative transfer pilus assembly protein TraW
	48165	42	263.867	IncF plasmid conjugative transfer pilus assembly protein TraU
	48165	42	263.867	Conjugative transfer protein PSLT093
	48165	42	263.867	IncF plasmid conjugative transfer protein TrbC
	48165	42	263.867	hypothetical protein
	48165	42	263.867	FIG00642834: hypothetical protein
	48165	42	263.867	IncF plasmid conjugative transfer protein TraN
	48165	42	263.867	IncF plasmid conjugative transfer protein TrbE
	48165	42	263.867	IncF plasmid conjugative transfer pilus assembly protein TraF
	48165	42	263.867	hypothetical protein
	48165	42	263.867	IncF plasmid conjugative transfer protein TraQ
	48165	42	263.867	IncF plasmid conjugative transfer protein TrbB
	48165	42	263.867	IncF plasmid conjugative transfer pilus assembly protein TraH
	48165	42	263.867	IncF plasmid conjugative transfer protein TraG
	48165	42	263.867	IncF plasmid conjugative transfer surface exclusion protein TraS
	48165	42	263.867	IncF plasmid conjugative transfer surface exclusion protein TraT
	48165	42	263.867	IncF plasmid conjugative transfer protein TraD
	48165	42	263.867	VapC toxin protein
	48165	42	263.867	VapB protein (antitoxin to VapC)
	48165	42	263.867	IncF plasmid conjugative transfer DNA-nicking and unwinding protein TraI
	48165	42	263.867	IncF plasmid conjugative transfer pilin acetylase TraX
	48165	42	263.867	IncF plasmid conjugative transfer fertility inhibition protein FinO
	48165	42	263.867	putative cytoplasmic protein
	48165	42	263.867	putative cytoplasmic protein
	48165	42	263.867	Endonuclease (EC 3.1.-.-)
	48165	42	263.867	DNA replication protein
	48165	42	263.867	DNA replication protein
	48165	42	263.867	FIG01049629: hypothetical protein
	48165	42	263.867	FIG01049227: hypothetical protein
	10924	20	285.44	FIG01047494: hypothetical protein
	10924	20	285.44	Putative cytoplasmic protein
	10924	20	285.44	Putative cytoplasmic protein
	10924	20	285.44	Error-prone repair protein UmuD
	10924	20	285.44	Error-prone, lesion bypass DNA polymerase V (UmuC)
	10924	20	285.44	Chromosome (plasmid) partitioning protein ParB
	10924	20	285.44	Chromosome (plasmid) partitioning protein ParA
	10924	20	285.44	hypothetical protein
	10924	20	285.44	Transposase
	10924	20	285.44	FIG01046430: hypothetical protein
	10924	20	285.44	FIG01047572: hypothetical protein
	10924	20	285.44	FIG01046078: hypothetical protein
	10924	20	285.44	FIG01045535: hypothetical protein
	10924	20	285.44	Alpha-helical coiled coil protein
	10924	20	285.44	Orf43
	10924	20	285.44	Putative cytoplasmic protein
	10924	20	285.44	hypothetical protein
PLASMID 8-2	37886	23	582.45	Antirestriction protein ArdA
	37886	23	582.45	hypothetical protein
	37886	23	582.45	FIG01046738: hypothetical protein
	37886	23	582.45	YDFB protein
	37886	23	582.45	Mobile element protein
	37886	23	582.45	hypothetical protein
	37886	23	582.45	FIG00642528: hypothetical protein
	37886	23	582.45	FIG01046992: hypothetical protein
	37886	23	582.45	Z1226 protein
	37886	23	582.45	FIG01047422: hypothetical protein
	37886	23	582.45	Nickel ABC transporter, periplasmic nickel-binding protein NikA (TC 3.A.1.5.3)
	37886	23	582.45	involved in conjugative DNA transfer
	37886	23	582.45	FIG00640314: hypothetical protein
	37886	23	582.45	TrbB protein
	37886	23	582.45	TrbA
	37886	23	582.45	hypothetical protein
	37886	23	582.45	FIG00641806: hypothetical protein
	37886	23	582.45	surface exclusion protein
	37886	23	582.45	IncI1 plasmid conjugative transfer integral membrane protein TraY
	37886	23	582.45	IncI1 plasmid conjugative transfer protein TraX
	37886	23	582.45	IncI1 plasmid conjugative transfer protein TraW
	37886	23	582.45	hypothetical protein
	37886	23	582.45	IncI1 plasmid conjugative transfer protein TraU
	37886	23	582.45	IncI1 plasmid conjugative transfer protein TraT
	37886	23	582.45	IncI1 plasmid conjugative transfer protein TraS
	37886	23	582.45	IncI1 plasmid conjugative transfer protein TraR
	37886	23	582.45	IncI1 plasmid conjugative transfer protein TraQ
	37886	23	582.45	IncI1 plasmid conjugative transfer protein TraP
	37886	23	582.45	IncI1 plasmid conjugative transfer protein TraO
	37886	23	582.45	IncI1 plasmid conjugative transfer protein TraN
	37886	23	582.45	IncI1 plasmid conjugative transfer protein TraM
	37886	23	582.45	IncI1 plasmid conjugative transfer protein TraL
	37886	23	582.45	IncI1 plasmid conjugative transfer DNA primase
	37886	23	582.45	Plasmid conjugative transfer endonuclease
	37886	23	582.45	IncI1 plasmid conjugative transfer protein TraK
	37886	23	582.45	IncI1 plasmid conjugative transfer protein TraJ, related to pilus biogenesis/retracton protein
	37886	23	582.45	IncI1 plasmid conjugative transfer protein TraI
	37886	23	582.45	IncI1 plasmid conjugative transfer protein TraH
	37597	1	634.017	IncI1 plasmid conjugative transfer prepilin PilS
	37597	1	634.017	IncI1 plasmid conjugative transfer inner membrane protein PilR
	37597	1	634.017	IncI1 plasmid conjugative transfer ATPase PilQ
	37597	1	634.017	IncI1 plasmid pilus assembly protein PilP
	37597	1	634.017	IncI1 plasmid pilus assembly protein PilO
	37597	1	634.017	IncI1 plasmid conjugative transfer lipoprotein PilN
	37597	1	634.017	IncI1 plasmid conjugative transfer protein PilM
	37597	1	634.017	IncI1 plasmid conjugative transfer protein PilL
	37597	1	634.017	IncI1 plasmid conjugative transfer protein PilJ
	37597	1	634.017	IncI1 plasmid conjugative transfer protein PilI
	37597	1	634.017	IncI1 plasmid conjugative transfer protein TraC
	37597	1	634.017	IncI1 plasmid conjugative transfer NusG-type transcription antiterminator TraB
	37597	1	634.017	IncI1 plasmid conjugative transfer protein TraA
	37597	1	634.017	replication initiation protein
	37597	1	634.017	Prevent host death protein, Phd antitoxin
	37597	1	634.017	YacB
	37597	1	634.017	FIG01049774: hypothetical protein
	37597	1	634.017	FIG00644632: hypothetical protein
	37597	1	634.017	FIG00641828: hypothetical protein
	37597	1	634.017	hypothetical protein
	37597	1	634.017	FIG00641804: hypothetical protein
	37597	1	634.017	3',5'-cyclic-nucleotide phosphodiesterase (EC 3.1.4.17)
	37597	1	634.017	FIG01046320: hypothetical protein
	37597	1	634.017	YdeA protein
	37597	1	634.017	YdfA protein
	37597	1	634.017	conserved hypothetical protein
	37597	1	634.017	hypothetical protein
	37597	1	634.017	FIG01046273: hypothetical protein
	37597	1	634.017	hypothetical protein
	37597	1	634.017	FIG01048484: hypothetical protein
	37597	1	634.017	hypothetical protein
	37597	1	634.017	Resolvase
	37597	1	634.017	FIG01048970: hypothetical protein
	37597	1	634.017	ybiA
	37597	1	634.017	Putative stability/partitioning protein encoded within prophage CP-933T
	37597	1	634.017	stable plasmid inheritance protein
	37597	1	634.017	Error-prone, lesion bypass DNA polymerase V (UmuC)
	37597	1	634.017	Error-prone repair protein UmuD
	37597	1	634.017	FIG00640646: hypothetical protein
	37597	1	634.017	FIG01048508: hypothetical protein
	37597	1	634.017	hypothetical protein
	9406	45	514.485	Putative antirestriction protein
	9406	45	514.485	FIG00638373: hypothetical protein
	9406	45	514.485	FIG00638431: hypothetical protein
	9406	45	514.485	hypothetical protein
	9406	45	514.485	Retron-type RNA-directed DNA polymerase (EC 2.7.7.49)
	9406	45	514.485	Single-stranded DNA-binding protein
	9406	45	514.485	Putative cytoplasmic protein
	9406	45	514.485	hypothetical protein
	9406	45	514.485	PsiB protein
	9406	45	514.485	PsiA protein
	9406	45	514.485	Eaa protein
	3981	37	713.91	IncI1 plasmid conjugative transfer protein TraF
	3981	37	713.91	IncI1 plasmid conjugative transfer protein TraE
	3981	37	713.91	Shufflon-specific DNA recombinase
PLASMID 9-1	3163	14	8606.89	putative replication regulatory protein
	3163	14	8606.89	Plasmid mobilization protein A
	3163	14	8606.89	hypothetical protein
	3163	14	8606.89	unknown
PLASMID 9-2	4184	3	6168.26	hypothetical protein
	4184	3	6168.26	hypothetical protein
	4184	3	6168.26	mobilization protein
	4184	3	6168.26	mobilization protein MobC
	4184	3	6168.26	RNAI modulator protein Rom
PLASMID 9-3	14062	35	367.666	Probable secreted protein
	14062	35	367.666	Peptide transport periplasmic protein SapA
	14062	35	367.666	LysR-family transcriptional regulator SinR
	14062	35	367.666	TnpA
	14062	35	367.666	Polysaccharide deacetylase
	14062	35	367.666	Putative fimbrial structural subunit
	14062	35	367.666	FIG034929: Fimbriae usher protein SafC
	14062	35	367.666	Periplasmic fimbrial chaperone protein
	14062	35	367.666	FIG01045600: hypothetical protein
	14062	35	367.666	FIG01046128: hypothetical protein
	14062	35	367.666	Mobile element protein
	14062	35	367.666	FIG01046190: hypothetical protein
	14062	35	367.666	FIG01045272: hypothetical protein
	14062	35	367.666	putative cytoplasmic protein
	14062	35	367.666	FIG01046306: hypothetical protein
	14062	35	367.666	FIG01046370: hypothetical protein
	14062	35	367.666	putative cytoplasmic protein
	14062	35	367.666	FIG01048195: hypothetical protein
	14062	35	367.666	FIG01048668: hypothetical protein
	14062	35	367.666	putative cytoplasmic protein
	14062	35	367.666	hypothetical protein
	7114	57	368.102	FIG01045596: hypothetical protein
	7114	57	368.102	hypothetical protein
	7114	57	368.102	Chromosome (plasmid) partitioning protein ParA / Sporulation initiation inhibitor protein Soj
	7114	57	368.102	FIG01047473: hypothetical protein
	7114	57	368.102	replication protein P
	7114	57	368.102	Phage EaA protein
PLASMID 10-1	3137	3	2882.5	putative replication regulatory protein
	3137	3	2882.5	Plasmid mobilization protein A
	3137	3	2882.5	hypothetical protein
PLASMID 11-1	57522	156	353.842	Outer membrane protein
	57522	156	353.842	Attachment invasion locus protein precursor
	57522	156	353.842	hypothetical protein
	57522	156	353.842	Porin thermoregulatory protein envY
	57522	156	353.842	Outer membrane protein
	57522	156	353.842	FIG01049227: hypothetical protein
	57522	156	353.842	FIG01049629: hypothetical protein
	57522	156	353.842	hypothetical protein
	57522	156	353.842	DNA replication protein
	57522	156	353.842	Endonuclease (EC 3.1.-.-)
	57522	156	353.842	endonuclease
	57522	156	353.842	putative cytoplasmic protein
	57522	156	353.842	IncF plasmid conjugative transfer fertility inhibition protein FinO
	57522	156	353.842	IncF plasmid conjugative transfer pilus assembly protein TraV
	57522	156	353.842	IncF plasmid conjugative transfer pilus assembly protein TraV
	57522	156	353.842	IncF plasmid conjugative transfer protein TrbD
	57522	156	353.842	IncF plasmid conjugative transfer protein TraP
	57522	156	353.842	IncF plasmid conjugative transfer pilus assembly protein TraB
	57522	156	353.842	IncF plasmid conjugative transfer pilus assembly protein TraK
	57522	156	353.842	IncF plasmid conjugative transfer pilus assembly protein TraE
	57522	156	353.842	IncF plasmid conjugative transfer pilus assembly protein TraL
	57522	156	353.842	IncF plasmid conjugative transfer pilin protein TraA
	57522	156	353.842	IncF plasmid conjugative transfer regulator TraJ
	57522	156	353.842	hypothetical protein
	57522	156	353.842	IncF plasmid conjugative transfer mating signal transduction protein TraM
	57522	156	353.842	X polypeptide
	57522	156	353.842	FIG01048798: hypothetical protein
	57522	156	353.842	FIG01047736: hypothetical protein
	57522	156	353.842	unnamed protein product
	57522	156	353.842	unnamed protein product
	57522	156	353.842	FIG01049080: hypothetical protein
	57522	156	353.842	FIG01046939: hypothetical protein
	57522	156	353.842	PsiA protein
	57522	156	353.842	PsiB
	57522	156	353.842	FIG00732614: hypothetical protein
	57522	156	353.842	Error-prone repair protein UmuD
	57522	156	353.842	Error-prone, lesion bypass DNA polymerase V (UmuC)
	57522	156	353.842	Chromosome (plasmid) partitioning protein ParB
	57522	156	353.842	Chromosome (plasmid) partitioning protein ParA
	57522	156	353.842	Transposase
	57522	156	353.842	FIG01046430: hypothetical protein
	57522	156	353.842	FIG01047572: hypothetical protein
	57522	156	353.842	FIG01046078: hypothetical protein
	57522	156	353.842	FIG01045535: hypothetical protein
	57522	156	353.842	Alpha-helical coiled coil protein
	57522	156	353.842	Putative cytoplasmic protein
	57522	156	353.842	Carbonic anhydrase (EC 4.2.1.1)
	57522	156	353.842	RlgA
	57522	156	353.842	FIG01046087: hypothetical protein
	57522	156	353.842	Putative integrase protein
	57522	156	353.842	COG3267: Type II secretory pathway, component ExeA (predicted ATPase)
	57522	156	353.842	Mobile element protein
	57522	156	353.842	FIG01049561: hypothetical protein
	57522	156	353.842	Virulence genes transcriptional activator
	57522	156	353.842	Gifsy-2 prophage lysozyme( EC:3.2.1.17 )
	57522	156	353.842	28.1 kDa virulence protein
	57522	156	353.842	FIG01046247: hypothetical protein
	57522	156	353.842	Actin-ADP-ribosyltransferase, toxin SpvB
	57522	156	353.842	FIG01046993: hypothetical protein
	57522	156	353.842	27.5 kDa virulence protein
	57522	156	353.842	FIG01047640: hypothetical protein
	57522	156	353.842	SpvD
	57522	156	353.842	Transposase
	57522	156	353.842	Transposase
	57522	156	353.842	Invasin
	57522	156	353.842	Salmonella enterica serovar Choleraesuis 50k virulence plasmid DNA, complete sequence
	57522	156	353.842	Putative inner membrane protein
	57522	156	353.842	Orf10
	57522	156	353.842	Putative diguanylate cyclase/phosphodiesterase
	57522	156	353.842	Resolvase
	57522	156	353.842	putative cytoplasmic protein
	57522	156	353.842	putative cytoplasmic protein
	57522	156	353.842	CcdB toxin protein
	57522	156	353.842	CcdA protein (antitoxin to CcdB)
	57522	156	353.842	FIG01049029: hypothetical protein
	57522	156	353.842	FIG01047634: hypothetical protein
	57522	156	353.842	FIG01048676: hypothetical protein
	57522	156	353.842	RepFIB replication protein A
	57522	156	353.842	Protein ygiW precursor
	57522	156	353.842	Kappa-fimbriae regulatory protein
	57522	156	353.842	hypothetical protein
	57522	156	353.842	Kappa-fimbriae major subunit
	57522	156	353.842	FIG01047259: hypothetical protein
	57522	156	353.842	Kappa-fimbriae usher protein
	57522	156	353.842	Kappa-fimbriae chaperone protein
	57522	156	353.842	Kappa-fimbriae probable subunit
	57522	156	353.842	Orf6e
	57522	156	353.842	hypothetical protein
PLASMID 11-2	6379	40	580.064	Virulence regulon transcriptional activator virF
	6379	40	580.064	hypothetical protein
	6379	40	580.064	Outer membrane fimbrial usher protein
	6379	40	580.064	FIG01049226: hypothetical protein
	6379	40	580.064	FIG01047817: hypothetical protein
PLASMID 12-1	57522	37	184.357	Outer membrane protein
	57522	37	184.357	Attachment invasion locus protein precursor
	57522	37	184.357	hypothetical protein
	57522	37	184.357	Porin thermoregulatory protein envY
	57522	37	184.357	Outer membrane protein
	57522	37	184.357	FIG01049227: hypothetical protein
	57522	37	184.357	FIG01049629: hypothetical protein
	57522	37	184.357	hypothetical protein
	57522	37	184.357	replication initiation protein
	57522	37	184.357	Endonuclease (EC 3.1.-.-)
	57522	37	184.357	endonuclease
	57522	37	184.357	putative cytoplasmic protein
	57522	37	184.357	IncF plasmid conjugative transfer fertility inhibition protein FinO
	57522	37	184.357	IncF plasmid conjugative transfer pilus assembly protein TraV
	57522	37	184.357	IncF plasmid conjugative transfer pilus assembly protein TraV
	57522	37	184.357	IncF plasmid conjugative transfer protein TrbD
	57522	37	184.357	IncF plasmid conjugative transfer protein TraP
	57522	37	184.357	IncF plasmid conjugative transfer pilus assembly protein TraB
	57522	37	184.357	IncF plasmid conjugative transfer pilus assembly protein TraK
	57522	37	184.357	IncF plasmid conjugative transfer pilus assembly protein TraE
	57522	37	184.357	IncF plasmid conjugative transfer pilus assembly protein TraL
	57522	37	184.357	IncF plasmid conjugative transfer pilin protein TraA
	57522	37	184.357	IncF plasmid conjugative transfer regulator TraJ
	57522	37	184.357	hypothetical protein
	57522	37	184.357	IncF plasmid conjugative transfer mating signal transduction protein TraM
	57522	37	184.357	X polypeptide
	57522	37	184.357	FIG01048798: hypothetical protein
	57522	37	184.357	FIG01047736: hypothetical protein
	57522	37	184.357	unnamed protein product
	57522	37	184.357	unnamed protein product
	57522	37	184.357	FIG01049080: hypothetical protein
	57522	37	184.357	FIG01046939: hypothetical protein
	57522	37	184.357	PsiA protein
	57522	37	184.357	PsiB
	57522	37	184.357	FIG00732614: hypothetical protein
	57522	37	184.357	Error-prone repair protein UmuD
	57522	37	184.357	Error-prone, lesion bypass DNA polymerase V (UmuC)
	57522	37	184.357	Chromosome (plasmid) partitioning protein ParB
	57522	37	184.357	Chromosome (plasmid) partitioning protein ParA
	57522	37	184.357	Transposase
	57522	37	184.357	FIG01046430: hypothetical protein
	57522	37	184.357	FIG01047572: hypothetical protein
	57522	37	184.357	FIG01046078: hypothetical protein
	57522	37	184.357	FIG01045535: hypothetical protein
	57522	37	184.357	Alpha-helical coiled coil protein
	57522	37	184.357	Putative cytoplasmic protein
	57522	37	184.357	Carbonic anhydrase (EC 4.2.1.1)
	57522	37	184.357	RlgA
	57522	37	184.357	FIG01046087: hypothetical protein
	57522	37	184.357	Putative integrase protein
	57522	37	184.357	COG3267: Type II secretory pathway, component ExeA (predicted ATPase)
	57522	37	184.357	Mobile element protein
	57522	37	184.357	FIG01049561: hypothetical protein
	57522	37	184.357	Virulence genes transcriptional activator
	57522	37	184.357	Gifsy-2 prophage lysozyme( EC:3.2.1.17 )
	57522	37	184.357	28.1 kDa virulence protein
	57522	37	184.357	FIG01046247: hypothetical protein
	57522	37	184.357	Actin-ADP-ribosyltransferase, toxin SpvB
	57522	37	184.357	FIG01046993: hypothetical protein
	57522	37	184.357	27.5 kDa virulence protein
	57522	37	184.357	FIG01047640: hypothetical protein
	57522	37	184.357	SpvD
	57522	37	184.357	Transposase
	57522	37	184.357	Transposase
	57522	37	184.357	Invasin
	57522	37	184.357	Salmonella enterica serovar Choleraesuis 50k virulence plasmid DNA, complete sequence
	57522	37	184.357	Putative inner membrane protein
	57522	37	184.357	Orf10
	57522	37	184.357	Putative diguanylate cyclase/phosphodiesterase
	57522	37	184.357	Resolvase
	57522	37	184.357	putative cytoplasmic protein
	57522	37	184.357	putative cytoplasmic protein
	57522	37	184.357	CcdB toxin protein
	57522	37	184.357	CcdA protein (antitoxin to CcdB)
	57522	37	184.357	FIG01049029: hypothetical protein
	57522	37	184.357	FIG01047634: hypothetical protein
	57522	37	184.357	FIG01048676: hypothetical protein
	57522	37	184.357	RepFIB replication protein A
	57522	37	184.357	Protein ygiW precursor
	57522	37	184.357	Kappa-fimbriae regulatory protein
	57522	37	184.357	hypothetical protein
	57522	37	184.357	Kappa-fimbriae major subunit
	57522	37	184.357	FIG01047259: hypothetical protein
	57522	37	184.357	Kappa-fimbriae usher protein
	57522	37	184.357	Kappa-fimbriae chaperone protein
	57522	37	184.357	Kappa-fimbriae probable subunit
	57522	37	184.357	Orf6e
	57522	37	184.357	hypothetical protein
PLASMID 12-2	5463	3	6127.68	Rep protein
	5463	3	6127.68	mobilization protein
	5463	3	6127.68	FIG00243360: hypothetical protein
	5463	3	6127.68	hypothetical protein
	5463	3	6127.68	hypothetical protein
PLASMID 12-3	4634	8	3998.49	hypothetical protein
	4634	8	3998.49	COG1196: Chromosome segregation ATPases
	4634	8	3998.49	hypothetical protein
	4634	8	3998.49	hypothetical protein
	4634	8	3998.49	hypothetical protein
	4634	8	3998.49	RNAI modulator protein Rom
	4634	8	3998.49	mobilization protein MobC
PLASMID 13-1	45946	8	249.785	IncI1 plasmid conjugative transfer prepilin PilS
	45946	8	249.785	IncI1 plasmid conjugative transfer inner membrane protein PilR
	45946	8	249.785	IncI1 plasmid conjugative transfer ATPase PilQ
	45946	8	249.785	IncI1 plasmid pilus assembly protein PilP
	45946	8	249.785	IncI1 plasmid pilus assembly protein PilO
	45946	8	249.785	IncI1 plasmid conjugative transfer lipoprotein PilN
	45946	8	249.785	IncI1 plasmid conjugative transfer protein PilM
	45946	8	249.785	IncI1 plasmid conjugative transfer protein PilL
	45946	8	249.785	IncI1 plasmid conjugative transfer protein PilJ
	45946	8	249.785	IncI1 plasmid conjugative transfer protein PilI
	45946	8	249.785	IncI1 plasmid conjugative transfer protein TraC
	45946	8	249.785	IncI1 plasmid conjugative transfer NusG-type transcription antiterminator TraB
	45946	8	249.785	IncI1 plasmid conjugative transfer protein TraA
	45946	8	249.785	replication initiation protein
	45946	8	249.785	hypothetical protein
	45946	8	249.785	Prevent host death protein, Phd antitoxin
	45946	8	249.785	YacB
	45946	8	249.785	FIG00641434: hypothetical protein
	45946	8	249.785	YadA
	45946	8	249.785	hypothetical protein
	45946	8	249.785	FIG00643565: hypothetical protein
	45946	8	249.785	FIG00644632: hypothetical protein
	45946	8	249.785	FIG00641828: hypothetical protein
	45946	8	249.785	Mobile element protein
	45946	8	249.785	hypothetical protein
	45946	8	249.785	Beta-lactamase (EC 3.5.2.6)
	45946	8	249.785	Outer membrane lipoprotein Blc
	45946	8	249.785	Quaternary ammonium compound-resistance protein SugE
	45946	8	249.785	hypothetical protein
	45946	8	249.785	FIG00641828: hypothetical protein
	45946	8	249.785	hypothetical protein
	45946	8	249.785	FIG00641804: hypothetical protein
	45946	8	249.785	3',5'-cyclic-nucleotide phosphodiesterase (EC 3.1.4.17)
	45946	8	249.785	FIG01046320: hypothetical protein
	45946	8	249.785	YdeA protein
	45946	8	249.785	hypothetical protein
	45946	8	249.785	FIG01046273: hypothetical protein
	45946	8	249.785	hypothetical protein
	45946	8	249.785	FIG01048484: hypothetical protein
	45946	8	249.785	CcdA protein (antitoxin to CcdB)
	45946	8	249.785	CcdB toxin protein
	45946	8	249.785	Resolvase
	45946	8	249.785	FIG01048970: hypothetical protein
	45946	8	249.785	Putative stability/partitioning protein encoded within prophage CP-933T
	45946	8	249.785	stable plasmid inheritance protein
	45946	8	249.785	Error-prone, lesion bypass DNA polymerase V (UmuC)
	45946	8	249.785	Error-prone repair protein UmuD
	45946	8	249.785	FIG00640646: hypothetical protein
	45946	8	249.785	FIG01048508: hypothetical protein
	45946	8	249.785	hypothetical protein
	45946	8	249.785	Adenine-specific methyltransferase (EC 2.1.1.72)
	45946	8	249.785	putative cytoplasmic protein
	45946	8	249.785	YcgB
	45946	8	249.785	FIG00638373: hypothetical protein
	1364	59	194.067	FIG00638431: hypothetical protein
	1364	59	194.067	FIG00638373: hypothetical protein
	1364	59	194.067	Putative antirestriction protein
	6006	70	195.708	Transposase
	6006	70	195.708	PsiA protein
	6006	70	195.708	PsiB protein
	6006	70	195.708	hypothetical protein
	6006	70	195.708	Putative cytoplasmic protein
	6006	70	195.708	Single-stranded DNA-binding protein
	760	66	170.321	Antirestriction protein ArdA
	760	66	170.321	hypothetical protein
	43250	19	241.051	Shufflon-specific DNA recombinase
	43250	19	241.051	IncI1 plasmid conjugative transfer protein TraE
	43250	19	241.051	IncI1 plasmid conjugative transfer protein TraF
	43250	19	241.051	IncI1 plasmid conjugative transfer protein TraG
	43250	19	241.051	IncI1 plasmid conjugative transfer protein TraH
	43250	19	241.051	IncI1 plasmid conjugative transfer protein TraI
	43250	19	241.051	IncI1 plasmid conjugative transfer protein TraJ, related to pilus biogenesis/retracton protein
	43250	19	241.051	Plasmid conjugative transfer endonuclease
	43250	19	241.051	IncI1 plasmid conjugative transfer DNA primase
	43250	19	241.051	IncI1 plasmid conjugative transfer protein TraL
	43250	19	241.051	IncI1 plasmid conjugative transfer protein TraM
	43250	19	241.051	IncI1 plasmid conjugative transfer protein TraN
	43250	19	241.051	IncI1 plasmid conjugative transfer protein TraO
	43250	19	241.051	IncI1 plasmid conjugative transfer protein TraP
	43250	19	241.051	IncI1 plasmid conjugative transfer protein TraQ
	43250	19	241.051	IncI1 plasmid conjugative transfer protein TraR
	43250	19	241.051	IncI1 plasmid conjugative transfer protein TraS
	43250	19	241.051	IncI1 plasmid conjugative transfer protein TraT
	43250	19	241.051	IncI1 plasmid conjugative transfer protein TraU
	43250	19	241.051	IncI1 plasmid conjugative transfer protein TraW
	43250	19	241.051	IncI1 plasmid conjugative transfer protein TraX
	43250	19	241.051	IncI1 plasmid conjugative transfer integral membrane protein TraY
	43250	19	241.051	surface exclusion protein
	43250	19	241.051	hypothetical protein
	43250	19	241.051	FIG00641806: hypothetical protein
	43250	19	241.051	Mobile element protein
	43250	19	241.051	Mobile element protein
	43250	19	241.051	FIG01049799: hypothetical protein
	43250	19	241.051	hypothetical protein
	43250	19	241.051	TrbA
	43250	19	241.051	TrbB protein
	43250	19	241.051	FIG00640314: hypothetical protein
	43250	19	241.051	involved in conjugative DNA transfer
	43250	19	241.051	Nickel ABC transporter, periplasmic nickel-binding protein NikA (TC 3.A.1.5.3)
	43250	19	241.051	FIG01047422: hypothetical protein
	43250	19	241.051	Z1226 protein
	43250	19	241.051	FIG01046992: hypothetical protein
	43250	19	241.051	FIG00642528: hypothetical protein
	43250	19	241.051	FIG01048106: hypothetical protein
	43250	19	241.051	Mobile element protein
	43250	19	241.051	YDFB protein
	43250	19	241.051	FIG01046738: hypothetical protein
PLASMID 13-2	1610	2	4089.66	replication protein
PLSAMID 13-3	6647	7	1452.98	hypothetical protein
	6647	7	1452.98	RNAI modulator protein Rom
	6647	7	1452.98	mobilization protein MobC
	6647	7	1452.98	FIG00241939: hypothetical protein
	6647	7	1452.98	hypothetical protein
	6647	7	1452.98	entry exclusion protein 2
	6647	7	1452.98	entry exclusion protein 1
PLASMID 14-1	93837	contig00056	???	IncF plasmid conjugative transfer pilus assembly protein TraU
	93837	contig00056	???	Conjugative transfer protein PSLT093
	93837	contig00056	???	IncF plasmid conjugative transfer protein TrbC
	93837	contig00056	???	FIG00642834: hypothetical protein
	93837	contig00056	???	IncF plasmid conjugative transfer protein TraN
	93837	contig00056	???	IncF plasmid conjugative transfer protein TrbE
	93837	contig00056	???	IncF plasmid conjugative transfer pilus assembly protein TraF
	93837	contig00056	???	hypothetical protein
	93837	contig00056	???	IncF plasmid conjugative transfer protein TraQ
	93837	contig00056	???	IncF plasmid conjugative transfer protein TrbB
	93837	contig00056	???	IncF plasmid conjugative transfer pilus assembly protein TraH
	93837	contig00056	???	IncF plasmid conjugative transfer protein TraG
	93837	contig00056	???	IncF plasmid conjugative transfer surface exclusion protein TraS
	93837	contig00056	???	IncF plasmid conjugative transfer surface exclusion protein TraT
	93837	contig00056	???	IncF plasmid conjugative transfer protein TraD
	93837	contig00056	???	VapC toxin protein
	93837	contig00056	???	VapB protein (antitoxin to VapC)
	93837	contig00056	???	IncF plasmid conjugative transfer DNA-nicking and unwinding protein TraI
	93837	contig00056	???	IncF plasmid conjugative transfer pilin acetylase TraX
	93837	contig00056	???	IncF plasmid conjugative transfer fertility inhibition protein FinO
	93837	contig00056	???	putative cytoplasmic protein
	93837	contig00056	???	putative cytoplasmic protein
	93837	contig00056	???	Endonuclease (EC 3.1.-.-)
	93837	contig00056	???	DNA replication protein
	93837	contig00056	???	FIG01049629: hypothetical protein
	93837	contig00056	???	FIG01049227: hypothetical protein
	93837	contig00056	???	Outer membrane protein
	93837	contig00056	???	Porin thermoregulatory protein envY
	93837	contig00056	???	FIG01048943: hypothetical protein
	93837	contig00056	???	Attachment invasion locus protein precursor
	93837	contig00056	???	Outer membrane protein
	93837	contig00056	???	FIG01045712: hypothetical protein
	93837	contig00056	???	Thiol:disulfide interchange protein dsbA precursor
	93837	contig00056	???	FIG01048886: hypothetical protein
	93837	contig00056	???	FIG01047632: hypothetical protein
	93837	contig00056	???	Putative GerE-family regulatory protein
	93837	contig00056	???	Probable regulatory protein
	93837	contig00056	???	FIG01047593: hypothetical protein
	93837	contig00056	???	putative outer membrane protein
	93837	contig00056	???	Kappa-fimbriae probable subunit
	93837	contig00056	???	Kappa-fimbriae chaperone protein
	93837	contig00056	???	Kappa-fimbriae usher protein
	93837	contig00056	???	FIG01047259: hypothetical protein
	93837	contig00056	???	Kappa-fimbriae major subunit
	93837	contig00056	???	hypothetical protein
	93837	contig00056	???	Kappa-fimbriae regulatory protein
	93837	contig00056	???	protein YgiW precursor
	93837	contig00056	???	RepFIB associated resolvase
	93837	contig00056	???	RepFIB replication protein A
	93837	contig00056	???	FIG01048676: hypothetical protein
	93837	contig00056	???	FIG01047634: hypothetical protein
	93837	contig00056	???	FIG01049029: hypothetical protein
	93837	contig00056	???	CcdA protein (antitoxin to CcdB)
	93837	contig00056	???	CcdB toxin protein
	93837	contig00056	???	putative cytoplasmic protein
	93837	contig00056	???	putative cytoplasmic protein
	93837	contig00056	???	Resolvase
	93837	contig00056	???	Putative diguanylate cyclase/phosphodiesterase
	93837	contig00056	???	Orf10
	93837	contig00056	???	Putative inner membrane protein
	93837	contig00056	???	Salmonella enterica serovar Choleraesuis 50k virulence plasmid DNA, complete sequence
	93837	contig00056	???	Invasin
	93837	contig00056	???	Transposase
	93837	contig00056	???	Transposase
	93837	contig00056	???	SpvD
	93837	contig00056	???	FIG01047640: hypothetical protein
	93837	contig00056	???	27.5 kDa virulence protein
	93837	contig00056	???	FIG01046993: hypothetical protein
	93837	contig00056	???	Actin-ADP-ribosyltransferase, toxin SpvB
	93837	contig00056	???	FIG01046247: hypothetical protein
	93837	contig00056	???	28.1 kDa virulence protein
	93837	contig00056	???	Gifsy-2 prophage lysozyme( EC:3.2.1.17 )
	93837	contig00056	???	Virulence genes transcriptional activator
	93837	contig00056	???	FIG01049561: hypothetical protein
	93837	contig00056	???	Mobile element protein
	93837	contig00056	???	COG3267: Type II secretory pathway, component ExeA (predicted ATPase)
	93837	contig00056	???	putative integrase protein
	93837	contig00056	???	RlgA
	93837	contig00056	???	Carbonic anhydrase (EC 4.2.1.1)
	93837	contig00056	???	hypothetical protein
	93837	contig00056	???	Putative cytoplasmic protein
	93837	contig00056	???	Alpha-helical coiled coil protein
	93837	contig00056	???	FIG01045535: hypothetical protein
	93837	contig00056	???	FIG01046078: hypothetical protein
	93837	contig00056	???	FIG01047572: hypothetical protein
	93837	contig00056	???	FIG01046430: hypothetical protein
	93837	contig00056	???	Transposase
	93837	contig00056	???	hypothetical protein
	93837	contig00056	???	Chromosome (plasmid) partitioning protein ParA
	93837	contig00056	???	Chromosome (plasmid) partitioning protein ParB
	93837	contig00056	???	Error-prone, lesion bypass DNA polymerase V (UmuC)
	93837	contig00056	???	Error-prone repair protein UmuD
	93837	contig00056	???	Putative cytoplasmic protein
	93837	contig00056	???	Putative cytoplasmic protein
	93837	contig00056	???	FIG01047494: hypothetical protein
	93837	contig00056	???	Adenine-specific methyltransferase (EC 2.1.1.72)
	93837	contig00056	???	putative cytoplasmic protein
	93837	contig00056	???	FIG01046678: hypothetical protein
	93837	contig00056	???	FIG00638373: hypothetical protein
	93837	contig00056	???	FIG01047435: hypothetical protein
	93837	contig00056	???	Putative antirestriction protein
	93837	contig00056	???	Putative cytoplasmic protein
	93837	contig00056	???	DNA polymerase III theta subunit (EC 2.7.7.7)
	93837	contig00056	???	hypothetical protein
	93837	contig00056	???	Single-stranded DNA-binding protein
	93837	contig00056	???	Putative cytoplasmic protein
	93837	contig00056	???	FIG00732614: hypothetical protein
	93837	contig00056	???	PsiB
	93837	contig00056	???	PsiA protein
	93837	contig00056	???	FIG01046939: hypothetical protein
	93837	contig00056	???	FIG01049080: hypothetical protein
	93837	contig00056	???	unnamed protein product
	93837	contig00056	???	unnamed protein product
	93837	contig00056	???	FIG01047736: hypothetical protein
	93837	contig00056	???	FIG01048798: hypothetical protein
	93837	contig00056	???	X polypeptide
	93837	contig00056	???	IncF plasmid conjugative transfer mating signal transduction protein TraM
	93837	contig00056	???	hypothetical protein
	93837	contig00056	???	IncF plasmid conjugative transfer regulator TraJ
	93837	contig00056	???	IncF plasmid conjugative transfer pilin protein TraA
	93837	contig00056	???	IncF plasmid conjugative transfer pilus assembly protein TraL
	93837	contig00056	???	IncF plasmid conjugative transfer pilus assembly protein TraE
	93837	contig00056	???	IncF plasmid conjugative transfer pilus assembly protein TraK
	93837	contig00056	???	IncF plasmid conjugative transfer pilus assembly protein TraB
	93837	contig00056	???	IncF plasmid conjugative transfer protein TraP
	93837	contig00056	???	IncF plasmid conjugative transfer protein TrbD
	93837	contig00056	???	IncF plasmid conjugative transfer pilus assembly protein TraV
	93837	contig00056	???	IncF plasmid conjugative transfer protein TraR
	93837	contig00056	???	Conjugative transfer protein PSLT087
	93837	contig00056	???	FIG01048941: hypothetical protein
	93837	contig00056	???	FIG01045198: hypothetical protein
	93837	contig00056	???	IncF plasmid conjugative transfer pilus assembly protein TraC
	93837	contig00056	???	IncF plasmid conjugative transfer protein TrbI
	93837	contig00056	???	IncF plasmid conjugative transfer pilus assembly protein TraW
PLASMID 14-2	97892	contig00055	???	Shufflon-specific DNA recombinase
	97892	contig00055	???	IncI1 plasmid conjugative transfer protein TraE
	97892	contig00055	???	IncI1 plasmid conjugative transfer protein TraF
	97892	contig00055	???	IncI1 plasmid conjugative transfer protein TraG
	97892	contig00055	???	IncI1 plasmid conjugative transfer protein TraH
	97892	contig00055	???	IncI1 plasmid conjugative transfer protein TraI
	97892	contig00055	???	IncI1 plasmid conjugative transfer protein TraJ, related to pilus biogenesis/retracton protein
	97892	contig00055	???	Plasmid conjugative transfer endonuclease
	97892	contig00055	???	IncI1 plasmid conjugative transfer DNA primase
	97892	contig00055	???	IncI1 plasmid conjugative transfer protein TraL
	97892	contig00055	???	IncI1 plasmid conjugative transfer protein TraM
	97892	contig00055	???	IncI1 plasmid conjugative transfer protein TraN
	97892	contig00055	???	IncI1 plasmid conjugative transfer protein TraO
	97892	contig00055	???	IncI1 plasmid conjugative transfer protein TraP
	97892	contig00055	???	IncI1 plasmid conjugative transfer protein TraQ
	97892	contig00055	???	IncI1 plasmid conjugative transfer protein TraR
	97892	contig00055	???	IncI1 plasmid conjugative transfer protein TraS
	97892	contig00055	???	IncI1 plasmid conjugative transfer protein TraT
	97892	contig00055	???	IncI1 plasmid conjugative transfer protein TraU
	97892	contig00055	???	IncI1 plasmid conjugative transfer protein TraV
	97892	contig00055	???	IncI1 plasmid conjugative transfer protein TraW
	97892	contig00055	???	IncI1 plasmid conjugative transfer protein TraX
	97892	contig00055	???	IncI1 plasmid conjugative transfer integral membrane protein TraY
	97892	contig00055	???	surface exclusion protein
[truncated: 1,553 more rows]
[truncated: 1 more columns]
